# Supplementary material for: Ferroptosis regulator FANCD2 is associated with immune infiltration and predicts worse prognosis in lung adenocarcinoma
Source: Front Genet. 2022 Oct 4;13:922914. doi: 10.3389/fgene.2022.922914 (PMC9576926; doi:10.3389/fgene.2022.922914)
Supplement: Supplementary file 1 [file Table1.XLS]

## Sheet: Table S1 (Figure1)
	Table S1. Expression data of Ferroptosis regulators of LUAD patients and normal controls in TCGA database.
	CDKN1A	HSPA5	EMC2	SLC7A11	NFE2L2	MT1G	HSPB1	GPX4	FANCD2	CISD1	FDFT1	SLC1A5	SAT1	TFRC	RPL8	NCOA4	LPCAT3	GLS2	DPP4	CS	CARS1	ATP5MC3	ALOX15	ACSL4	ATL1	Groups
Pvalue	4.46e-08	1.07e-27	0.000741231	4.48e-17	6.66e-15	0.888861	1.6e-11	6.2e-05	1.43e-28	1.58e-11	6.63e-08	1.63e-13	0.0731751	2.17e-19	5.04e-13	2.53e-18	5.85e-27	0.0268653	0.00353203	2.38e-07	2.36e-17	1.4e-12	4.14e-13	2.9e-21	4.78e-06	Tumor
TCGA-44-7660-01	5.98666	9.21152	4.69568	6.06496	7.09724	7.60509	9.80315	8.40759	3.49026	5.3014	6.53338	8.20737	8.7731	7.80189	10.7759	7.05442	3.74749	1.51138	1.44617	6.88778	4.32741	6.25043	2.27742	6.88951	2.71045	Tumor
TCGA-78-8662-01	7.34277	10.5665	6.27656	1.98636	6.71682	2.05732	9.7887	9.81269	3.30694	4.42198	5.60186	9.44915	8.18541	6.28712	13.2333	7.20012	3.70026	1.35304	1.89843	6.28115	4.5276	7.18386	1.4981	5.63245	1.66711	Tumor
TCGA-75-7027-01	7.65783	9.56376	5.71253	7.19828	6.40715	2.21015	8.80289	7.957	3.42906	4.88078	7.80397	7.90608	9.75008	5.48116	11.0609	7.23434	3.49834	0.491714	4.05157	7.28583	4.92508	7.87457	0.431607	6.05093	3.3681	Tumor
TCGA-97-A4M6-01	6.96897	9.33562	5.30478	3.32617	6.57516	5.02751	9.68538	8.62223	2.71063	5.61013	7.11201	6.86433	9.83695	5.25025	10.6608	7.62535	3.42018	1.94187	7.0799	7.19353	4.49997	5.93092	1.8732	5.98987	2.68224	Tumor
TCGA-MP-A4SV-01	6.50823	9.90615	5.18349	2.21713	6.17866	4.58427	10.461	9.51313	3.46989	5.00682	5.65164	7.8026	9.38358	7.07017	11.7503	7.39952	3.70542	2.00253	7.83924	7.26102	4.57868	6.07719	2.12984	5.33519	2.72293	Tumor
TCGA-38-4627-01	7.89611	9.22528	4.78211	3.77374	6.36346	3.70526	10.296	8.64245	1.46656	5.09578	5.94339	6.94356	8.60776	5.60578	11.5003	7.86432	3.92224	0.461537	6.0528	5.93522	4.44725	6.10098	3.03111	6.08644	3.81975	Tumor
TCGA-93-A4JO-01	6.97886	9.25246	5.26655	0.576101	6.70219	2.68036	9.45799	9.82177	2.98029	4.59501	6.58373	7.93656	9.82805	5.32591	11.8488	7.01785	4.45145	0.725301	4.93711	6.16435	4.81394	6.01736	3.00056	5.57476	2.1914	Tumor
TCGA-05-4426-01	8.91402	9.56836	5.13036	1.88524	6.0492	3.96095	9.1985	9.44217	2.9032	5.6718	6.68823	6.35366	10.3296	5.24469	12.1422	7.70452	4.59339	1.89691	7.96644	6.43253	4.24428	6.24562	0.360291	6.90255	3.7542	Tumor
TCGA-97-7937-01	5.5364	10.0433	6.25491	1.32631	7.25681	3.5907	9.9837	8.49899	3.196	4.9206	6.30524	8.00063	9.76264	5.79378	11.5563	7.34352	5.04943	1.56643	7.3134	7.25906	5.11792	6.38419	0.222867	4.25326	2.82251	Tumor
TCGA-75-6206-01	7.07533	10.4772	6.01452	3.4137	7.17169	1.71178	9.21809	8.66526	2.59676	4.50314	6.25356	7.7903	8.6169	5.69337	11.5287	8.09877	5.18685	1.19871	6.32021	6.89027	4.203	6.18902	0.363463	4.87921	2.88267	Tumor
TCGA-62-A472-01	5.46926	9.8445	7.19054	2.30272	6.58137	3.17412	11.5297	9.38633	4.56472	5.44792	5.99397	7.63436	10.6687	5.93608	13.0309	7.66439	3.81238	1.73755	8.35221	6.87347	4.53886	6.50986	3.02276	6.37171	3.18849	Tumor
TCGA-49-6743-01	7.87811	10.9435	4.95163	4.49776	6.46315	2.16409	9.2963	8.35816	3.24188	5.68833	7.16161	8.02078	9.50437	7.88588	9.7507	8.10152	3.63558	0.725206	4.40231	7.0619	4.37084	5.88115	0.253127	7.91549	3.55313	Tumor
TCGA-50-6597-01	6.73475	10.324	4.63275	0.676808	4.80523	1.17429	11.1698	10.0139	1.22408	4.43709	5.46133	7.3976	8.78828	4.22866	10.9557	6.2797	2.49524	0.623509	6.47496	6.20211	4.34252	6.38153	2.13494	6.06832	1.07587	Tumor
TCGA-55-A490-01	7.62575	10.1623	6.87914	0.414955	5.22189	2.25188	11.428	10.3102	2.18475	5.29367	4.19147	6.64837	7.64886	5.88434	11.8934	6.94619	4.02807	0.781913	7.06242	6.41363	3.1957	5.41016	0.0963864	4.73416	3.33605	Tumor
TCGA-99-8032-01	6.88365	10.5169	5.66175	3.67395	5.61091	5.06882	9.58505	7.2371	2.9206	5.28482	5.95021	7.2975	9.76242	4.6642	12.1202	6.88107	3.00411	0.904458	6.63294	6.67456	4.98189	6.54091	1.49818	5.07218	2.52944	Tumor
TCGA-55-8299-01	7.22053	9.79518	5.55161	2.91072	6.37286	4.275	8.81689	8.16733	3.42707	5.28505	5.83928	6.85227	10.5942	5.33526	11.0633	7.58682	4.136	0.381057	5.76652	6.23771	4.66389	6.53361	0.119726	6.24643	2.89427	Tumor
TCGA-64-1676-01	6.14417	9.63365	5.89457	0.708456	5.72647	6.35449	11.0893	9.73244	1.91949	4.89805	5.4267	7.32761	9.33531	5.09821	13.0877	6.26315	1.9739	0.151548	6.99832	4.67321	2.94527	6.88083	0.34424	6.45004	1.04928	Tumor
TCGA-86-8279-01	6.50405	9.91056	6.14541	0.812759	6.50597	4.91947	10.5994	9.68053	3.23938	5.55738	6.23237	8.4171	9.50955	5.56385	11.31	7.42685	4.67028	1.06321	6.55393	6.38569	4.72163	6.02476	0.607529	3.97276	2.24978	Tumor
TCGA-97-A4M5-01	7.24697	9.77667	5.21049	7.56582	6.79357	4.2773	7.29257	8.68238	2.35624	4.76003	6.26393	7.35666	10.4559	5.94674	11.1457	7.85754	4.21921	0.672792	4.55036	6.93763	3.98294	6.48064	5.43392	5.75421	2.40386	Tumor
TCGA-78-7536-01	5.97185	9.99348	5.74965	2.48203	6.67571	4.68101	9.22911	7.68661	3.59862	5.40841	6.94801	7.09999	9.01894	7.58268	12.2808	8.16907	4.37976	1.20395	2.50426	7.75512	4.85575	7.05951	5.79765	5.0248	3.44121	Tumor
TCGA-55-8208-01	7.07819	9.69939	4.78328	5.36195	6.1584	4.712	9.05185	8.14922	2.61962	4.6954	5.9783	6.71005	9.97943	6.84583	10.3976	7.54855	3.9614	0.216139	5.80517	6.14138	4.46008	5.97614	2.15611	5.48685	2.57919	Tumor
TCGA-95-7562-01	7.90958	10.1298	5.86605	2.22095	6.236	4.80274	8.4796	8.64901	3.82821	4.95886	7.65838	8.03183	9.28598	7.98557	12.1191	6.99097	3.79296	0.562472	5.70292	6.59851	4.71817	6.08838	3.2441	6.04162	3.51133	Tumor
TCGA-MP-A4TK-01	7.35455	9.94623	5.39288	2.26837	6.40784	4.27313	10.8407	8.97485	3.82912	4.43583	4.96455	6.99505	9.04121	5.30105	11.4622	6.82208	3.02043	0.393554	6.18445	5.98392	4.15798	6.13492	0.124025	5.73488	2.62503	Tumor
TCGA-49-6761-01	8.29257	9.90564	5.82726	1.64257	5.93407	5.36355	10.5827	9.80147	2.48493	3.5242	5.04671	7.984	8.63076	5.05533	12.9864	6.88085	2.78442	0.829884	7.90182	7.58462	5.30444	6.35613	0.883263	5.53901	1.78778	Tumor
TCGA-50-6593-01	6.92522	9.86494	5.99235	0.837921	6.44799	3.55231	10.0672	9.8664	2.93935	5.58194	6.19756	7.30605	8.88778	5.65083	11.9459	7.72881	3.94439	0.928565	8.6067	6.35897	4.15428	6.55427	4.96217	5.84713	3.02681	Tumor
TCGA-55-7728-01	7.78643	7.95398	4.42948	3.55385	5.75421	3.84626	10.2716	9.2159	2.66359	3.88993	6.74813	6.7373	10.1105	5.92548	10.908	7.09398	2.48952	0.505134	3.87791	6.15473	4.27638	5.9581	0.500188	4.56628	2.21212	Tumor
TCGA-86-8055-01	7.73194	10.0827	5.42588	3.20823	6.3731	4.55918	9.4811	8.03278	2.97555	4.62197	5.73362	7.34668	7.97244	6.49586	10.2035	7.32995	4.46885	0.879814	6.12123	6.04426	4.78947	6.07959	0.94098	6.22917	4.03798	Tumor
TCGA-73-4668-01	7.71322	10.3754	5.2707	1.16516	6.37786	2.65717	9.7987	9.18384	2.07077	4.32785	6.05142	7.69814	9.21556	6.38034	11.1096	7.30871	3.53251	1.00132	6.79032	6.57384	4.28382	6.08098	0.069347	5.65621	2.70204	Tumor
TCGA-55-8090-01	8.33854	9.5397	5.61511	4.791	6.32085	3.58207	9.96872	8.97656	2.65405	4.57883	7.01032	7.62909	11.1295	5.77097	11.6553	7.67963	3.69483	0.978615	6.73862	6.46819	4.65974	6.21444	2.30879	5.59301	3.62001	Tumor
TCGA-38-7271-01	7.50107	9.90669	4.68675	1.42115	6.47972	2.81476	9.42238	8.48207	2.27798	4.36795	5.96187	7.17263	8.91728	5.49861	11.2784	7.67274	4.03996	0.438609	6.25631	6.35384	3.84077	5.75842	0.735485	5.73106	2.39426	Tumor
TCGA-55-8514-01	5.55816	9.15021	5.7052	1.52101	6.07348	4.74938	10.2191	10.421	1.50297	4.12395	6.96095	7.77363	10.3382	5.30559	11.3502	7.33688	3.77063	1.11083	7.94396	5.52328	4.54991	6.30767	0.248663	3.03913	1.08809	Tumor
TCGA-50-5932-01	7.5753	10.7396	5.7008	1.423	6.34748	1.48642	9.18856	8.81233	2.20804	4.17645	6.63082	7.34484	8.81168	5.46035	11.8646	8.23753	3.92653	1.14716	6.37903	7.14928	4.25059	6.10953	0.261239	6.14976	3.80215	Tumor
TCGA-95-A4VN-01	8.62752	10.0378	5.8642	2.47615	6.25515	3.6058	10.5182	9.10104	3.65997	4.1824	5.83118	7.0784	10.2091	6.26103	11.763	7.88643	3.68691	0.671615	6.82062	7.4336	4.9221	6.56351	2.6604	5.26646	3.81028	Tumor
TCGA-86-7954-01	6.33939	9.85802	5.34829	2.28011	6.30458	3.60497	10.2282	9.00707	2.7892	4.63927	5.03026	7.63145	9.04695	5.19474	10.5733	7.90747	4.63952	0.605177	7.09041	7.91036	5.05984	6.48817	1.85259	5.63171	2.23285	Tumor
TCGA-91-A4BC-01	6.42216	9.09863	4.88927	1.38262	4.97968	3.82215	9.58494	7.46478	3.33653	4.10111	5.05101	6.77824	9.10354	5.27947	10.6512	6.12872	2.88441	0.573702	3.61315	6.05622	4.67742	5.53482	0.650135	5.35645	2.29955	Tumor
TCGA-MP-A4TJ-01	7.77059	9.7847	5.31111	2.57385	6.36868	4.67131	8.83034	8.04263	2.99228	4.43782	6.16595	6.82143	10.1015	6.35854	10.6466	7.26919	3.85631	0.827474	5.10192	6.47584	4.39009	5.72855	4.84052	5.26097	3.10182	Tumor
TCGA-75-5126-01	7.46716	9.59448	4.82887	3.03761	6.12282	5.19166	10.5734	8.54241	2.7742	5.4946	6.26353	6.58256	9.67485	6.52491	11.5122	8.20115	4.48966	0.363042	7.91546	7.16819	4.50599	6.60246	2.87483	6.53143	2.59807	Tumor
TCGA-44-6146-01	7.37388	8.67651	5.01286	6.17073	6.83093	4.67698	6.67977	6.69848	2.38225	4.0474	7.1037	6.80822	8.88147	6.02349	9.80896	8.09742	4.44302	0.54763	3.49195	5.4886	4.37399	5.33382	0.455317	5.41947	2.79233	Tumor
TCGA-75-6211-01	5.19567	10.3662	5.5872	4.8127	6.58701	4.29202	9.30613	8.13161	2.62455	5.19752	7.41051	8.05179	8.23534	6.60436	9.63763	7.3377	4.26692	2.00501	4.02361	7.29359	4.99632	6.74687	1.23528	4.30665	3.39804	Tumor
TCGA-62-A470-01	6.21805	9.81902	6.03259	5.68448	6.05447	2.25054	9.23623	8.631	3.66073	6.04372	7.4938	6.91271	9.99291	6.4984	11.2425	7.61506	4.3219	0.274362	6.71165	7.22587	4.85794	6.59819	2.02067	4.99069	2.76955	Tumor
TCGA-73-4677-01	8.49581	10.7446	5.36919	5.51021	5.70016	2.22097	9.73646	8.95286	1.63866	4.58672	7.09236	7.08577	8.78184	4.54501	11.7578	8.20786	3.92869	0.511645	4.34616	5.9393	3.98197	6.01617	2.6824	5.04338	2.94027	Tumor
TCGA-55-7911-01	7.41371	10.0611	5.83283	2.14189	6.13003	2.44536	10.4058	9.96315	4.09903	4.33311	6.42465	7.06654	9.92704	5.97668	11.6094	7.35418	4.15777	0.784716	7.10817	6.33524	4.34985	6.50763	0.323324	5.62297	2.6453	Tumor
TCGA-50-8460-01	6.3703	9.38034	4.61248	1.41226	5.64555	2.78105	10.2133	8.71356	2.14625	4.47857	6.08438	8.2598	8.75362	4.50804	11.1183	6.97274	3.3923	1.40637	7.63956	6.49699	3.08985	5.96707	3.09449	5.11864	2.4716	Tumor
TCGA-55-6981-01	6.73466	10.4328	5.59285	3.92457	6.20444	3.29029	11.165	9.20159	3.13455	4.64401	7.46004	8.18366	9.82042	6.26606	11.0016	7.25866	5.00771	0.315834	6.43769	6.39325	4.41813	6.13353	1.34381	5.66347	3.23366	Tumor
TCGA-44-8120-01	7.51654	9.78731	6.69422	1.14026	6.59579	2.3424	10.9061	9.0033	2.45361	4.84265	6.04026	6.31234	9.25561	5.01246	11.6378	7.46229	4.12856	0.981432	7.07992	6.05248	4.48924	6.49595	0.272913	6.20129	2.89304	Tumor
TCGA-55-8614-01	8.12341	9.90156	5.63172	1.29163	6.85124	2.94558	10.6492	8.64983	3.18509	4.56575	6.10989	8.84831	10.3672	7.3624	11.5154	7.0541	4.49758	0.743766	4.19978	6.13302	3.82807	5.93972	3.97314	5.61937	2.6208	Tumor
TCGA-64-1677-01	5.77308	10.1589	5.68307	2.37839	5.31344	4.56016	10.0086	9.48173	3.38953	4.7594	6.8099	7.59926	9.79931	4.74302	13.2078	6.84835	2.15244	0.501362	4.81724	6.20151	4.07936	6.56964	0.390766	4.61242	2.5799	Tumor
TCGA-97-8552-01	6.63708	8.90895	4.97994	2.16637	6.21332	2.68848	9.93636	9.24208	2.23717	4.6536	6.31601	7.27693	9.825	5.84739	10.9708	7.21287	4.23774	2.2715	5.47045	6.04649	3.88357	5.55644	6.64343	5.62358	2.80284	Tumor
TCGA-69-8253-01	7.22956	11.1789	5.28474	5.7317	5.33909	3.07151	9.34301	8.6435	1.59143	4.13735	6.54146	7.7404	10.1908	4.30622	11.3315	6.98435	3.31175	0.0963223	5.73567	5.78772	4.50528	6.36743	1.30795	5.67119	1.71213	Tumor
TCGA-86-8668-01	6.72099	9.42448	5.15367	3.10257	6.73383	1.37048	9.55269	8.71415	2.66595	4.95059	5.04679	6.16321	7.96473	5.74654	10.5517	7.47228	4.6754	2.26215	8.10658	5.99138	3.87038	5.49699	1.57514	6.8208	3.81058	Tumor
TCGA-86-8074-01	8.6466	10.9303	5.74919	2.58894	6.32478	4.17187	10.5926	8.93921	3.16872	5.08093	6.15497	7.3796	9.22297	6.24975	10.8324	7.29056	3.37951	0.392838	6.4918	6.37614	4.97978	5.89962	2.07073	7.21211	3.63932	Tumor
TCGA-69-7765-01	5.81254	10.4793	5.81701	1.65577	6.79884	1.26822	10.1942	8.60832	2.51391	4.78261	7.24256	7.38546	9.49098	5.63582	10.7827	7.41728	3.86172	0.701526	7.62331	6.25948	4.1494	5.83103	0.225634	5.91273	3.04008	Tumor
TCGA-55-8092-01	5.49762	10.2736	5.33008	1.98328	5.61736	3.14064	8.30194	7.57129	3.24935	4.51663	6.05498	7.4954	8.07923	4.38378	10.4088	6.70874	3.75631	0.373974	2.77875	5.86015	4.46451	5.81685	0.190834	5.67761	2.31758	Tumor
TCGA-NJ-A4YQ-01	5.59705	9.37992	5.47702	2.21585	5.93968	4.52789	10.2061	8.99607	2.57671	4.17779	5.71124	7.04595	10.2399	5.87126	10.8586	7.01254	3.13461	0.381261	2.28569	6.67596	4.14824	5.74734	0.336667	3.96369	1.26026	Tumor
TCGA-55-6983-01	7.65946	10.4215	5.1639	4.55601	6.55013	2.49894	9.17162	8.27654	2.17189	5.28573	6.99674	8.14584	8.91812	5.08064	11.6006	7.58296	3.94548	0.800791	7.1378	6.03979	4.57009	6.32537	4.56716	5.65381	3.70763	Tumor
TCGA-62-8394-01	8.19193	10.1233	4.88274	1.89958	5.90617	4.07963	11.1619	8.29445	3.49133	4.8286	6.17251	7.99618	9.89781	6.90896	10.269	6.8495	3.8865	0.335626	6.48931	6.45661	4.34319	6.10159	0.984524	5.36133	3.01612	Tumor
TCGA-44-2661-01	6.54199	8.57041	4.66411	0.5049	6.24729	3.28368	8.9888	8.8086	2.33204	4.66631	5.69791	5.80503	9.39703	4.97869	11.0546	8.10124	3.47878	0.797903	6.86336	5.41411	3.38866	6.42855	3.32205	6.2244	3.15853	Tumor
TCGA-44-7659-01	6.859	9.47461	5.71006	2.6997	6.40804	2.19377	8.96122	9.18922	2.97833	4.39571	6.95664	7.43329	9.80898	5.56082	10.8854	7.76943	4.11927	1.38886	8.43996	6.91465	4.09396	5.60234	4.76026	6.23208	4.28783	Tumor
TCGA-55-6712-01	6.52423	9.20816	5.56113	3.00299	6.27808	3.41118	9.61645	9.25111	2.85757	5.06418	6.6739	7.11061	8.20807	4.95311	11.8371	7.73731	4.44002	0.596124	6.42033	6.77495	4.62525	5.64034	1.78789	6.37109	3.33078	Tumor
TCGA-05-4403-01	8.18136	9.07361	4.35855	3.77876	6.1691	3.02718	9.13462	8.66795	2.03247	4.54804	7.63159	7.52618	8.87994	6.77371	11.5107	8.19781	4.39995	0.425613	5.67018	5.57707	4.19823	6.51557	2.02067	5.57622	2.47155	Tumor
TCGA-97-7553-01	7.43232	9.78228	5.69806	2.39418	6.58686	3.38882	8.64478	8.09669	2.88247	4.65787	6.60758	6.70151	9.72084	8.48774	10.0581	8.35422	5.07103	0.466061	5.81428	6.4534	3.8104	5.83002	2.86884	7.22216	3.67105	Tumor
TCGA-78-8655-01	7.56494	9.40367	5.43356	2.24871	6.20461	1.80471	10.1547	9.53503	2.62918	3.60487	6.28969	7.50855	9.36278	5.24547	11.4115	7.36401	4.15274	0.734793	4.96443	6.39641	4.20891	6.20375	0.331758	4.96345	2.98433	Tumor
TCGA-55-7724-01	7.0485	9.63496	5.78829	2.37951	8.29899	1.73993	8.09714	7.37273	3.05144	5.14076	6.98927	7.24662	9.68708	7.3391	10.0375	8.88236	5.57569	0.852243	5.25199	7.3272	4.12267	6.47934	4.84239	6.50889	3.49894	Tumor
TCGA-73-4659-01	7.20132	9.59763	5.41004	5.22242	5.59405	4.82776	9.31867	8.53581	2.64006	5.3152	6.37841	7.19334	9.22192	6.7278	11.6366	8.01806	4.33158	0.640221	5.13055	6.80056	3.84862	6.42339	0.764855	6.45344	3.64321	Tumor
TCGA-50-6673-01	7.11343	9.58334	5.73386	1.85171	7.56272	3.55619	9.20227	8.56279	2.7783	4.6553	6.50928	8.03432	7.88489	5.15161	11.3994	7.96109	5.19201	0.632647	9.92331	7.04131	4.31092	6.72215	3.55006	6.83644	3.60831	Tumor
TCGA-78-7542-01	8.5379	10.727	5.46074	3.97078	5.88737	4.0552	9.8097	7.9413	3.78025	4.88339	6.0355	6.72463	8.76145	5.80366	11.1126	6.92976	3.66823	0.213193	3.58961	6.78839	5.33254	5.7852	2.24049	6.29989	2.71145	Tumor
TCGA-38-4625-01	6.63042	9.71144	5.83998	1.90795	5.623	5.03196	11.0698	9.97978	3.26486	5.75377	5.35402	7.42659	8.76008	8.07357	12.4906	7.9039	3.97207	0.595688	6.00075	6.78677	5.90439	6.33053	0.453025	6.74633	3.0299	Tumor
TCGA-55-7570-01	6.51294	9.76855	4.96736	6.49721	6.76212	2.32543	9.46566	7.93544	4.20687	5.65034	6.82473	11.0112	10.4927	7.63015	11.3661	6.94562	3.47759	0.968005	2.65443	7.14907	4.39556	7.24885	0.188499	5.76194	3.90193	Tumor
TCGA-69-7979-01	6.99312	9.57105	5.75003	4.0015	7.06142	2.96454	10.5	9.43197	2.95424	3.95759	7.5516	8.4555	8.33639	7.2957	11.5328	7.09684	4.36747	0.641811	2.84006	6.84054	5.45378	7.21264	2.88556	5.47692	2.86116	Tumor
TCGA-55-A4DF-01	7.4377	10.4441	5.31982	3.90429	5.979	7.84979	9.12775	7.7382	3.98844	5.32862	6.89886	7.74618	9.64532	8.07757	10.5031	7.52915	4.43211	0.840072	3.2627	6.79074	4.66305	6.21177	7.69411	5.12106	3.03924	Tumor
TCGA-67-3773-01	7.43519	8.69665	5.20286	1.04097	6.03524	2.82621	9.0474	9.04676	2.50266	4.96174	7.332	6.69163	10.1477	5.71772	11.7383	7.86354	4.31072	0.844348	9.06105	6.48003	3.3263	6.38015	0.209237	5.97193	3.42277	Tumor
TCGA-55-7573-01	5.50827	9.79396	5.07241	2.24035	6.89484	3.75383	9.17037	8.7971	2.58404	5.15271	6.39887	6.82055	8.74396	5.74634	10.466	7.73516	4.64046	1.82721	7.60293	6.44259	3.97455	5.91841	5.80476	6.03161	3.77045	Tumor
TCGA-50-5068-01	5.86887	8.69206	5.83568	1.11091	6.03824	8.53135	8.82058	10.1581	2.35337	6.23702	6.82886	6.23622	10.1405	5.47533	12.1793	7.80318	2.64378	1.28268	6.8667	4.36886	3.83957	7.24864	1.09967	6.37485	3.48777	Tumor
TCGA-49-AARN-01	7.17843	9.88751	5.24814	3.73154	6.33897	6.39578	10.1335	9.26395	2.48821	4.54746	5.98329	6.99238	9.70085	4.90187	11.5025	7.06503	3.28536	0.584179	7.59631	6.53261	4.5403	6.18323	3.17125	4.8129	2.15929	Tumor
TCGA-78-7150-01	7.22215	10.4903	5.06007	5.78444	6.86526	3.04128	8.92492	8.57112	3.08631	5.67727	5.84577	8.84302	8.14228	7.67342	10.7092	7.84292	5.41755	0.448948	4.05347	7.37498	5.27544	7.88703	0.0734703	8.37339	2.92362	Tumor
TCGA-MP-A4TA-01	6.71245	9.72794	5.16711	3.97573	6.79687	4.23513	10.1958	9.49936	3.67691	5.48663	5.09175	7.37165	9.43293	6.21057	11.518	6.83374	3.45881	0.799203	3.25377	6.66662	5.12208	6.65065	0.193133	4.51806	3.07263	Tumor
TCGA-55-7907-01	6.29048	9.16974	6.33176	1.62421	6.86244	3.09111	10.8828	8.73505	2.59496	4.36797	6.60713	8.03031	8.59309	5.87505	11.822	7.5011	4.3209	1.56576	6.50757	7.36182	4.2088	6.12294	2.37952	5.30218	3.81075	Tumor
TCGA-55-5899-01	6.98283	10.8294	5.66658	4.78272	6.11858	4.01875	10.9618	8.59485	4.58985	5.42176	6.18585	7.53357	8.53347	6.94154	11.0892	7.52897	3.61391	1.77129	5.00554	6.31351	4.20454	6.97266	0.434095	5.60402	5.49595	Tumor
TCGA-55-7574-01	7.4543	9.3652	5.98898	1.40003	5.92811	3.25829	9.66764	8.93747	3.26168	4.43322	6.0515	7.03674	10.3599	5.56418	11.3125	7.50922	3.84357	0.456756	4.81756	6.38149	4.18161	5.69552	0.576135	6.04209	2.43877	Tumor
TCGA-86-8073-01	5.96324	9.97306	6.46787	7.47864	6.9759	2.18824	10.2821	8.8786	2.80239	5.02055	7.29057	7.70166	9.49286	5.77038	11.8541	8.19527	4.37831	2.27142	5.40995	7.12594	4.51346	6.03206	2.55006	5.66084	4.38753	Tumor
TCGA-L9-A7SV-01	4.54294	9.82904	5.94903	1.15748	6.46215	2.24349	9.49191	9.48694	3.25337	5.76187	5.5297	7.95612	8.03402	6.11272	11.7704	8.12255	2.60195	2.23364	8.83864	6.94077	4.47384	6.08896	1.29344	5.1324	2.54501	Tumor
TCGA-93-A4JP-01	6.84162	9.64242	5.64402	1.9921	6.30157	2.31705	9.2989	8.30916	2.95711	4.50398	5.99318	7.32701	9.82495	7.26207	10.6056	7.6952	4.58714	0.434511	4.48206	6.1932	4.82885	5.64835	2.91183	5.62524	3.38082	Tumor
TCGA-78-7163-01	7.75265	9.8486	5.32787	4.34077	6.67575	5.82622	10.4049	8.96579	2.14445	5.16118	6.871	7.22556	11.0352	2.87855	10.4015	7.73649	4.64273	0.833665	3.55449	5.92641	5.04483	6.72713	0.323492	4.30927	3.77902	Tumor
TCGA-64-1678-01	4.94427	8.83115	5.33232	3.98846	5.04543	7.35604	9.06359	7.77348	2.82042	4.93567	6.81164	7.26556	10.131	4.87441	12.8456	7.1928	1.8994	0.357581	3.81878	5.7035	4.37102	7.53296	1.65916	4.32055	2.68834	Tumor
TCGA-NJ-A55R-01	7.06149	10.5645	5.24714	5.02354	5.69075	3.36901	9.14318	8.25522	2.95491	4.91595	5.86273	6.89043	8.55869	5.54467	10.1841	6.872	4.31866	2.31113	7.24054	6.51681	4.39239	6.51177	0.480212	5.24378	3.7093	Tumor
TCGA-97-A4M7-01	7.46896	9.4804	4.47718	1.83208	6.16759	2.86744	9.43863	8.8304	2.56974	4.2278	5.17753	6.58855	8.98871	5.69038	9.9638	6.96425	3.81421	1.52299	6.65195	6.27548	4.38025	5.62374	5.13643	5.95581	2.95085	Tumor
TCGA-38-A44F-01	8.13489	9.02022	5.2147	2.92068	6.32652	3.58067	9.45564	8.69592	2.42653	4.80188	6.06036	6.25261	10.4798	5.82485	10.7245	7.33935	3.2289	0.499487	4.893	5.65264	4.60837	5.77632	4.46022	5.20578	2.88078	Tumor
TCGA-62-8399-01	8.37177	10.2779	5.63473	1.01566	6.50456	2.06323	8.61464	8.76583	3.97137	4.3771	6.43234	7.51986	9.11917	5.37437	11.0538	7.88854	3.88524	1.10542	5.99161	7.30943	3.55114	5.70027	1.10038	7.36494	2.87654	Tumor
TCGA-49-4514-01	5.69394	9.42278	5.01891	4.77252	5.58069	1.92593	10.8253	9.77732	2.36975	5.4826	6.04231	8.03145	8.99964	3.98162	12.4293	6.9941	2.80486	0.180714	4.82351	6.26923	5.27064	6.86427	2.31063	6.0497	0.752239	Tumor
TCGA-44-6775-01	7.71575	9.38684	5.39764	3.75976	6.5618	2.60058	7.92004	7.8908	3.51069	4.88858	6.56135	6.4301	9.28806	6.96794	9.68312	7.74347	3.76232	0.601929	5.83469	5.69367	4.22868	5.42465	2.09822	6.67247	3.21308	Tumor
TCGA-44-5643-01	6.43808	10.0156	5.89882	2.89231	9.6631	5.56105	10.7931	8.03558	3.92153	6.27952	7.26371	8.88054	9.71998	9.22051	12.0612	8.67877	6.77381	2.3953	2.02192	8.01004	5.54003	7.74195	4.37478	5.5831	1.85823	Tumor
TCGA-44-6147-01	6.08793	8.65315	5.83887	1.72324	6.26368	2.65924	9.56128	7.92084	2.49817	4.44772	5.15724	6.62825	8.84218	6.36325	10.9652	7.65543	3.29352	0.60163	6.56997	5.76742	3.85054	4.93387	5.93733	5.47439	2.59715	Tumor
TCGA-J2-A4AE-01	8.56702	9.40958	5.8916	4.87658	6.94259	2.34469	8.97304	8.19252	3.69569	5.21739	5.30849	7.47009	10.721	6.50423	11.2462	7.19826	4.56462	1.08421	6.03497	6.08486	4.71003	5.83477	3.93766	4.38604	2.56371	Tumor
TCGA-44-2657-01	5.918	9.33688	4.46462	1.33233	6.2102	6.0157	8.75812	8.30096	2.36541	3.97644	5.6184	6.48051	8.63052	5.54251	10.939	7.00506	3.92452	0.789975	5.78578	5.38307	3.72786	6.00316	3.42704	4.99369	2.17443	Tumor
TCGA-78-7158-01	4.57968	9.65902	6.17065	2.86568	6.09619	3.20193	9.20988	8.57831	3.17125	5.39692	6.60933	8.1872	9.37676	5.18429	12.7563	8.20098	4.60544	2.16645	7.69658	7.26133	4.08191	5.9843	0.82983	4.48164	1.61687	Tumor
TCGA-93-7347-01	6.63576	9.74583	5.35902	2.10828	6.46815	4.04578	9.52233	9.54811	2.80199	5.41151	7.35659	7.1754	9.35759	5.74164	11.7275	7.73353	4.57327	1.70723	8.52428	6.32919	4.09804	6.00033	3.2785	5.98173	1.83741	Tumor
TCGA-38-4630-01	6.00053	9.87102	5.36865	2.69003	6.00116	4.81749	8.30508	8.34997	4.68026	5.07547	8.79383	6.45522	8.2718	9.27664	11.7387	7.09805	3.60281	0.450366	2.65551	7.03163	4.98729	7.21914	1.11357	4.98283	2.83357	Tumor
TCGA-86-7953-01	7.3496	10.1566	5.3956	4.92053	6.3464	7.24641	9.59045	7.6098	3.42382	6.07097	7.29567	6.45395	10.6513	8.03779	10.5632	7.87939	3.7446	0.426652	3.04622	7.30013	4.12466	6.6718	1.3693	7.01333	3.28589	Tumor
TCGA-50-5072-01	7.90033	9.88808	5.3691	6.21054	6.37552	4.54881	9.64108	8.98612	3.67522	5.23156	6.2491	7.97956	9.46642	7.34049	11.0054	7.08907	4.75306	0.225382	4.73569	7.3738	4.86708	6.86155	0.400507	5.71974	3.52033	Tumor
TCGA-62-A46S-01	6.74421	10.2902	4.86331	3.58366	5.88643	2.69496	9.39774	8.19187	2.52342	4.79517	8.06498	6.12438	11.075	4.47507	12.5867	8.03069	4.13529	0.629596	5.51797	6.06828	4.00861	5.90769	0.297246	5.10054	2.71945	Tumor
TCGA-53-A4EZ-01	4.98803	9.47258	5.78662	4.34295	6.17204	4.34606	10.0763	8.97927	3.71893	4.99323	6.52323	8.05303	9.63943	5.63487	12.2853	6.68569	2.97824	1.16034	6.17328	7.02353	4.15283	7.27789	3.6133	3.50232	3.44183	Tumor
TCGA-69-7973-01	6.86135	10.3442	5.74601	5.69044	6.37426	3.03532	9.05564	7.59675	3.50806	4.99117	6.78482	9.03361	9.06016	6.23732	11.5405	7.96823	4.28677	2.04405	6.49071	7.15406	5.95912	6.42913	0.163109	5.04247	3.72069	Tumor
TCGA-55-8204-01	7.51342	9.57043	5.66096	3.96153	7.44514	4.77706	10.2578	8.5586	2.78848	5.28009	5.38623	7.91133	9.61681	5.4632	11.1298	7.77792	5.11993	0.589164	1.72694	6.20428	4.88992	6.02847	5.32743	5.90924	2.36987	Tumor
TCGA-35-5375-01	6.31487	8.61749	5.27806	4.30757	5.82792	2.71678	10.9515	8.404	3.1389	5.19349	5.78011	8.07413	8.83754	6.50543	12.7153	6.81367	2.78294	0.905444	1.28903	5.24359	3.31461	7.16139	1.35617	6.48447	3.64156	Tumor
TCGA-78-7539-01	7.47195	9.77456	5.27106	0.800139	6.76177	1.5461	9.91046	9.45573	2.04437	4.38001	5.59904	7.60957	9.43639	4.86463	11.1794	7.3227	3.8963	0.86377	8.49371	6.57839	3.92017	6.43612	0.145054	4.36092	1.61009	Tumor
TCGA-95-A4VK-01	7.52553	9.18913	5.25096	1.91594	5.97616	1.47995	9.05932	9.0104	3.52192	5.00154	7.03956	6.21069	9.09819	5.0154	10.3831	7.27551	3.85052	0.947891	2.94786	6.4735	4.34964	6.15894	0.773709	8.27402	3.79565	Tumor
TCGA-50-5055-01	7.20556	9.38704	5.15341	1.30321	5.96971	3.16765	9.06562	8.94436	1.94844	5.20874	6.15362	6.64331	9.08979	5.14486	11.5114	7.2107	3.32025	0.366556	4.17696	5.64009	4.00241	6.38218	3.7558	5.58205	2.49714	Tumor
TCGA-44-7667-01	6.76205	9.07271	5.4295	3.78969	5.07116	6.61242	9.74666	8.19403	3.6958	5.85161	6.93875	8.01117	7.3919	7.85854	13.3636	7.34895	3.77651	1.53657	3.35519	7.53517	4.84002	6.66827	2.69476	3.48429	3.51581	Tumor
TCGA-MP-A4TI-01	8.28676	9.24233	5.42167	2.26586	6.2754	5.85833	10.4289	8.91002	3.89377	5.08008	5.43544	6.80105	9.38173	5.82607	11.3231	7.47306	3.76002	0.429853	4.55505	6.69452	4.73613	6.27199	0.178813	6.06968	3.14904	Tumor
TCGA-55-6979-01	7.0041	9.65563	5.04156	2.42315	6.1509	3.94445	9.39174	8.26086	3.31925	5.14869	6.01533	7.06272	9.77829	6.04705	10.6014	7.92338	3.45367	0.180178	6.04233	6.24425	4.7961	5.97111	0.802727	5.95503	2.73555	Tumor
TCGA-55-7284-01	8.85512	9.10494	5.02366	4.23354	6.62528	6.87734	8.87817	8.05726	2.17527	4.70746	6.83086	6.65754	9.44524	6.41489	10.4921	8.32172	4.82479	0.467917	5.50059	6.50102	4.24465	5.86405	2.61117	6.47353	3.02634	Tumor
TCGA-44-2656-01	5.9012	8.95132	6.02993	3.13714	5.66096	2.70251	8.76393	8.26666	2.89724	4.90904	5.51825	6.67956	9.87599	6.69689	10.8127	8.19144	3.04135	0.525476	7.28726	6.4775	4.21577	5.26626	2.64275	5.44479	2.33302	Tumor
TCGA-44-6778-01	7.16888	9.74935	5.31431	2.82563	6.39718	5.8328	8.27032	7.73996	3.14069	4.76672	5.92832	6.69039	9.4977	7.69121	10.7438	8.33439	4.67443	1.14725	4.8951	6.90672	4.31272	6.06903	0.824647	6.16015	4.51403	Tumor
TCGA-35-4123-01	7.17962	8.82231	5.03206	0.556978	5.62785	5.32875	9.70616	9.54375	2.91138	5.21857	5.52738	5.96661	8.68441	5.38073	12.1327	7.7778	3.68275	0.988002	6.65553	6.27492	4.50002	6.88345	0.142781	5.85055	2.5034	Tumor
TCGA-44-6776-01	7.41275	10.6326	5.45196	5.72419	5.76091	1.34683	9.32107	9.13926	1.35693	4.57366	7.25964	8.45235	9.33135	4.42167	11.1546	8.08389	4.62454	1.32747	5.73609	6.81722	4.66773	6.1151	1.43319	4.84392	2.33982	Tumor
TCGA-73-4676-01	6.5167	9.29141	5.9027	5.41324	5.54934	3.73843	11.0336	8.3417	2.86064	5.07821	8.0741	7.06641	8.87422	6.23294	12.2464	7.49722	4.17471	0.226975	8.68549	6.65543	4.33181	6.4864	1.0075	6.41054	3.51058	Tumor
TCGA-86-8673-01	7.03549	9.95603	4.82624	2.17853	6.74029	4.92049	11.8086	9.14842	2.74028	5.00484	6.06104	8.08432	9.38368	5.86126	11.0308	6.80567	2.66942	0.259847	1.71552	6.15915	3.91416	6.28776	0.378623	5.77632	3.08306	Tumor
TCGA-62-8395-01	7.58443	10.1055	6.37484	3.93888	6.71066	1.44352	10.681	9.18019	2.38079	4.87395	7.29521	6.98626	9.41496	5.30809	11.2492	7.99716	4.79267	1.09904	6.17687	6.99544	4.23027	6.10654	1.8887	5.83132	3.01796	Tumor
TCGA-44-A4SS-01	7.33705	9.60049	5.20482	6.51614	6.60434	3.24508	10.7249	8.69286	3.67584	4.8443	6.78737	6.67749	9.62679	6.64457	10.2867	7.12988	4.51711	0.0676427	4.30095	6.23372	4.48791	6.53395	0.336606	5.53976	3.04423	Tumor
TCGA-86-8358-01	7.74956	9.523	6.01356	5.99481	6.4738	3.47182	8.99915	7.33781	4.48497	6.29243	5.55189	8.45944	8.04092	6.25286	10.7765	7.55197	3.23568	2.71913	2.52466	7.2227	4.99672	6.96477	1.11953	5.2371	4.44459	Tumor
TCGA-55-6968-01	7.33451	9.77502	5.09024	3.64872	6.13089	6.56654	9.27858	8.46295	3.72776	5.61486	6.10143	8.2392	8.05764	7.30719	10.647	7.40679	3.751	2.64257	3.31958	6.69924	4.41026	6.65434	3.24892	5.06463	4.40094	Tumor
TCGA-99-AA5R-01	6.97662	8.69144	5.41135	0.852917	6.03861	2.71859	10.1416	8.92086	2.59164	4.26177	6.16178	6.7683	9.92039	5.63191	11.2642	7.14607	4.07389	0.455651	4.56186	5.96022	3.99689	5.42001	0.293849	5.62728	2.76569	Tumor
TCGA-55-8085-01	5.34291	10.9088	5.86449	4.80008	6.00892	5.57724	10.2848	9.68899	3.67152	5.76299	5.7632	7.07791	9.79893	5.87838	11.797	7.97709	3.37045	0.812961	3.42424	7.14215	4.25825	6.23207	0.75412	5.51141	3.06325	Tumor
TCGA-44-8117-01	6.44384	9.06676	6.03	0.742735	5.36747	2.58643	10.5203	10.5505	2.64818	4.629	5.33608	7.92369	9.40418	5.20315	11.4999	7.41312	3.98844	0.805212	7.43889	7.43379	4.38311	5.48785	0.255524	4.04527	3.55634	Tumor
TCGA-55-8506-01	6.72544	10.227	4.89505	1.48128	5.9668	4.98369	10.1311	9.93705	2.01527	4.54886	5.78073	8.62757	9.58604	6.39279	10.3026	7.39538	4.49563	0.724977	7.6232	6.43815	4.46701	5.70511	0.328018	3.91391	3.59105	Tumor
TCGA-NJ-A7XG-01	7.39775	9.63	6.00515	3.46276	6.14288	1.75398	9.69771	9.54718	2.29113	4.55794	6.80865	7.51411	10.6986	3.86555	11.5642	6.99363	4.06529	1.72683	6.38757	5.97945	4.45872	6.04723	0.384023	5.53044	2.31607	Tumor
TCGA-05-4384-01	7.73232	9.86593	5.27089	5.57166	6.22806	2.30457	9.41138	8.83483	2.73504	4.58023	6.73907	6.91439	9.34555	4.97038	10.8479	8.37315	4.33901	1.0198	4.52023	6.60558	4.36354	6.09597	0.979894	5.57124	3.08454	Tumor
TCGA-64-1679-01	7.52225	9.53613	4.73773	0.485083	6.21947	4.03119	10.6448	9.12041	2.3568	4.97912	5.96774	6.4551	7.80605	6.26866	10.7019	7.7475	4.89172	0.538897	6.20895	6.37098	4.52065	5.96462	0.186155	6.27766	3.70919	Tumor
TCGA-73-4666-01	6.30253	9.80606	5.0733	5.99885	6.11929	5.30492	11.6593	8.98449	3.62561	4.74202	6.50266	7.23325	9.70371	7.43435	11.6606	8.04788	4.26689	0.0926916	6.95932	7.72122	4.60981	6.14467	0.24897	6.44493	3.38739	Tumor
TCGA-55-8616-01	6.31598	9.08242	6.689	1.04647	6.22827	3.06489	11.0554	9.80202	2.40412	4.67242	5.68142	8.24339	8.45593	4.87749	13.1992	7.41412	4.13069	1.51072	7.24191	6.7193	4.37187	6.03224	5.81092	4.91275	2.87523	Tumor
TCGA-38-6178-01	6.99657	10.7233	5.23452	3.05303	6.66749	5.1609	9.95391	8.46529	2.18662	5.10113	6.18876	8.26546	9.17335	5.89112	10.582	7.82674	4.76792	0.659564	6.20057	6.97061	5.15873	6.01668	1.32435	6.08104	2.5288	Tumor
TCGA-93-7348-01	8.20412	10.2485	5.25025	1.661	6.78581	1.9809	9.69706	8.57946	2.21662	4.88232	7.27401	7.08187	10.5352	5.5267	10.2477	7.15664	4.08816	1.06409	5.67196	6.61333	4.32936	5.58898	2.79857	5.75667	3.16668	Tumor
TCGA-55-1594-01	5.70859	10.1853	5.03873	3.36595	5.73567	2.75597	7.43178	8.23093	3.79317	4.71084	5.83978	8.16293	9.41457	6.71805	10.4299	7.99297	4.65709	0.864096	6.8391	7.29602	4.86368	7.03304	1.04274	5.81012	5.12326	Tumor
TCGA-73-4658-01	8.36891	9.53294	4.86897	0.94077	5.90454	4.00254	9.90779	9.25461	1.69042	5.01211	6.88635	7.09248	10.2732	6.01228	11.5599	7.9317	3.65026	0.416464	8.16488	6.89098	4.02254	6.07441	0.675447	6.25182	2.73959	Tumor
TCGA-80-5607-01	9.00463	9.22404	6.46241	6.84597	6.22116	2.49924	9.49463	8.82174	3.5087	4.81362	7.40373	7.29347	9.90174	6.1543	12.1819	7.74056	4.36599	0.653672	7.19089	6.78761	4.1974	6.51479	0.763211	5.62399	3.72601	Tumor
TCGA-55-8505-01	8.04142	9.6555	4.8195	6.63688	6.30642	2.26493	10.0628	8.75345	3.50121	4.67864	7.01267	7.98326	9.55539	7.15289	10.8319	7.23174	3.9646	0.413513	4.14712	7.08637	5.4099	7.39113	0.32018	5.50783	3.22748	Tumor
TCGA-MP-A4T4-01	6.56556	9.90697	5.74454	2.42257	5.98996	3.6528	10.6215	8.28164	2.97064	4.34037	6.09531	7.31952	9.41195	5.87266	11.549	7.30161	3.33819	0.369821	6.87742	6.16137	4.17654	5.415	3.83354	5.02723	2.47366	Tumor
TCGA-49-4506-01	7.26929	9.01955	4.76676	5.13012	5.33298	5.26751	6.05893	9.22478	2.21292	5.66169	5.11	7.38098	8.7172	7.50853	13.51	7.06725	2.92718	0.153479	1.54606	6.08825	3.67429	7.63941	0.116407	6.79749	0.927582	Tumor
TCGA-97-8172-01	6.57959	9.37055	5.90766	2.13779	6.10117	1.80554	10.1261	8.75985	2.76853	4.6283	7.97423	8.11765	9.77563	4.51229	11.0057	7.72406	4.19539	1.26374	5.75999	6.56699	4.20225	5.63148	1.02217	5.18928	2.36551	Tumor
TCGA-O1-A52J-01	6.62358	9.74119	4.81714	0.121129	6.1065	4.0482	11.2293	8.70687	3.11825	4.61858	5.9706	7.07292	9.49021	6.04448	9.81006	7.41092	3.42062	3.46425	7.48918	6.96284	4.16259	5.60128	0.863108	5.45148	4.65755	Tumor
TCGA-78-7537-01	5.87527	10.3697	5.08631	4.31156	6.00302	1.43851	9.44636	8.4455	1.76263	4.76423	6.23998	7.98812	9.05196	3.379	11.5491	6.85318	4.089	0.350907	2.20598	5.87294	4.32506	5.74828	0.386332	3.93211	2.9973	Tumor
TCGA-73-4662-01	7.96693	9.18742	5.358	1.20503	6.22389	2.5924	9.76374	9.39764	2.88755	4.43223	6.40646	6.56846	9.43996	6.04349	11.0894	7.53545	3.77095	1.14309	8.39356	6.97664	4.57322	6.29588	1.40974	5.35396	2.61346	Tumor
TCGA-62-8398-01	8.02142	9.5777	5.42981	6.57283	6.26868	3.41704	7.6943	7.62589	3.71698	5.14542	7.26795	7.63221	9.92707	5.89523	11.6439	7.42214	4.07886	0.608245	4.44778	7.1195	4.56663	6.92776	0.110688	5.78339	3.19713	Tumor
TCGA-49-AAQV-01	6.60057	9.69593	6.69356	2.36418	5.76489	7.04666	11.3267	8.68663	2.92506	5.33409	6.41193	6.75876	11.0178	5.88262	11.5193	6.85275	3.04197	0.5545	6.8879	6.44359	4.28538	6.76993	3.14256	4.06985	3.28277	Tumor
TCGA-55-8621-01	6.76412	9.22002	5.2145	1.90603	6.23571	3.71149	9.45343	8.50654	2.44567	4.26417	6.26422	7.01589	9.14661	6.60913	11.3958	7.67498	4.34399	0.8596	5.60722	6.40636	4.48462	5.89373	5.86383	5.79981	3.24382	Tumor
TCGA-53-7626-01	7.64077	9.97344	5.64886	1.08433	7.14535	2.53114	9.64063	8.58837	2.44255	4.59311	6.0488	6.98676	9.2237	6.58081	11.3035	7.77497	4.82897	0.642406	7.09902	6.67354	3.78647	5.84209	2.05648	5.75149	3.53714	Tumor
TCGA-44-7669-01	6.75795	9.81395	5.45043	5.29507	6.63622	4.43201	9.05897	7.33867	4.79604	5.48554	7.65848	7.96248	9.2837	6.79769	11.0082	7.60477	4.58292	1.59253	4.24642	7.97491	5.23598	7.42853	1.46989	5.71936	3.58814	Tumor
TCGA-93-8067-01	8.04903	10.3753	6.23536	6.02294	6.70249	3.3386	8.83514	9.19209	2.98235	4.76243	6.20232	7.77013	10.4116	6.73138	11.9256	7.3821	3.97189	0.270691	3.9919	6.94174	5.0127	6.66663	4.18463	6.84731	3.42433	Tumor
TCGA-97-A4M2-01	7.71733	9.38891	5.44352	2.32198	6.19424	2.56054	9.63634	8.83931	2.58669	4.8229	6.7771	7.12877	9.97565	6.24826	11.3826	7.71199	4.14465	1.03823	4.56743	6.4177	4.16567	5.79736	4.3995	5.4467	2.73031	Tumor
TCGA-05-4425-01	7.72529	9.95524	5.64223	2.1181	6.94681	6.75876	9.70348	8.7308	2.87367	5.26152	6.86845	6.80911	10.1615	6.50174	11.9721	8.1427	3.91208	1.86442	7.48505	6.38041	4.30226	6.27739	0.331354	7.08419	3.33215	Tumor
TCGA-69-7763-01	7.79089	9.45528	5.49005	2.87398	6.1209	1.87084	8.66244	9.02977	2.25517	4.66229	6.02781	6.53508	9.53381	4.90542	11.7503	7.97268	3.71133	0.361105	4.3599	6.49723	3.9241	6.08911	2.34255	5.12956	2.5152	Tumor
TCGA-86-8056-01	7.58112	9.95663	5.82481	3.56396	7.16893	2.72884	8.6183	9.04282	2.75951	4.96735	6.81714	6.88257	9.79005	6.95873	11.1332	8.18503	4.97505	2.04019	8.02794	6.76275	4.40801	6.33371	3.80887	6.78509	2.99025	Tumor
TCGA-44-2662-01	5.8695	9.42259	5.06509	3.05316	5.40978	6.01921	9.26364	8.65505	3.74147	4.56104	5.85726	6.01482	9.49395	7.79009	9.83425	7.02416	3.33209	0.14994	6.82506	5.81705	3.81965	5.49193	0.443327	6.86818	2.71826	Tumor
TCGA-50-5931-01	7.71836	9.57302	5.41939	3.27547	7.47505	5.76566	10.0211	8.07852	3.83934	4.73889	6.84843	7.04589	9.00303	7.55454	11.3402	6.73933	3.80979	1.72924	1.4693	7.08813	4.92415	6.94609	0.864015	6.11877	2.292	Tumor
TCGA-55-8512-01	7.85477	9.01457	5.2473	5.00773	7.52296	2.66072	9.9907	8.82374	2.18123	4.77898	6.89634	7.34863	10.5161	4.82877	10.7535	7.66971	4.37226	1.0225	4.13673	6.26947	4.66645	5.66816	8.4824	5.13285	3.01643	Tumor
TCGA-75-7025-01	7.00483	9.08854	5.04029	0.944326	6.97726	4.63565	10.2494	8.7664	2.35572	4.96834	6.13951	6.56207	9.99137	4.77972	10.6542	7.21462	3.74044	1.11209	7.27045	6.16867	4.14332	5.62766	6.1713	5.32232	2.94078	Tumor
TCGA-50-5930-01	6.79746	10.8756	4.67066	2.19468	5.6511	4.55874	9.38818	8.29923	2.4777	4.84416	5.31783	7.67028	9.31574	4.87255	10.8508	6.82167	3.26157	0.212547	3.03291	5.78218	3.56739	5.72497	1.64344	6.80034	2.44557	Tumor
TCGA-75-6214-01	7.95939	9.98663	6.597	2.94472	7.39221	2.66769	10.5547	8.08517	3.51429	5.62615	4.98078	7.71355	8.8569	6.69407	11.815	7.92835	4.06799	0.748511	4.1499	5.84917	4.99052	6.78469	2.64498	5.15376	2.34107	Tumor
TCGA-L9-A743-01	8.00208	9.17196	5.54287	1.52027	6.39288	3.49797	9.69199	9.03315	3.23211	4.63192	6.10295	6.52004	10.4944	6.10355	11.2544	6.9469	3.85981	0.784516	7.0215	6.34241	4.37409	6.22769	4.139	5.91221	2.68749	Tumor
TCGA-50-5939-01	7.6754	10.3583	4.90715	7.34997	6.41677	3.46227	9.17478	8.21878	2.54576	4.77127	5.86684	6.76098	8.75033	6.82761	11.1617	7.29115	3.64348	0.254	3.54387	6.40815	3.73083	6.17061	0.618511	6.43487	2.14461	Tumor
TCGA-78-7161-01	7.04209	10.8763	5.91302	4.21537	5.39389	3.07326	8.55746	8.36036	2.14351	4.57552	6.12879	6.71834	10.1988	3.37936	12.2345	7.19633	3.39227	0.688668	4.94111	6.34591	3.9982	5.72028	2.21424	7.34946	3.30638	Tumor
TCGA-44-5645-01	6.52222	9.17644	4.82114	2.79161	6.62803	1.12829	8.45723	7.71804	2.59306	4.46345	5.74091	6.00234	9.43577	5.39797	9.55174	7.55631	3.71311	1.19062	4.49405	5.31992	3.18315	4.75302	0.988235	5.99337	2.99068	Tumor
TCGA-44-3398-01	8.21524	8.85062	4.88455	3.09577	6.04826	3.53845	9.80188	8.61897	2.4615	5.0614	6.5202	6.48932	9.41816	6.52817	11.3557	7.72114	3.75205	0.532772	7.06718	6.30493	3.93146	6.9544	1.38691	5.98617	3.87372	Tumor
TCGA-97-8547-01	7.50334	9.43694	5.84347	3.67045	6.03424	6.81811	10.4523	8.89384	3.04181	4.91033	6.29397	7.23815	9.82506	6.09595	11.035	6.97294	4.46103	1.8389	8.42499	6.36102	4.72978	6.17557	0.311719	5.6326	3.85435	Tumor
TCGA-91-6847-01	7.48371	9.49326	5.75178	3.31317	6.18305	3.12712	8.59056	8.32308	4.13669	5.22832	4.70261	7.10515	9.33523	5.56979	11.9234	7.7373	3.71866	0.626696	0.690013	6.62276	4.31283	6.29573	1.38095	5.35651	3.40573	Tumor
TCGA-55-8511-01	7.54614	9.6815	6.38286	5.10639	6.06297	2.50345	10.5143	8.84352	3.59896	4.73109	5.52608	7.22994	10.7319	6.25052	10.8831	7.5102	3.45424	0.230835	6.13366	6.13295	4.0844	5.69606	3.45943	4.26417	1.84622	Tumor
TCGA-50-5944-01	5.91372	10.2212	5.65227	3.46116	6.66566	1.54911	9.93855	8.69542	1.64879	5.57058	6.97068	8.19844	10.3615	6.2685	10.9509	7.93238	4.90128	1.77206	7.58137	6.4524	4.13096	6.02622	3.21103	5.68555	3.49473	Tumor
TCGA-55-1592-01	7.20931	10.0931	6.14169	1.76941	6.4281	5.59337	9.77507	8.69771	3.4645	4.66671	6.78605	7.41456	8.73085	6.40912	10.8018	7.84012	4.30856	0.771888	6.5179	6.57781	4.15578	6.4545	2.85154	6.64945	3.12367	Tumor
TCGA-50-8457-01	6.68867	8.8952	5.29044	2.312	5.86454	1.31488	9.27261	8.50628	2.0487	3.90017	6.83902	6.55098	8.32492	5.13392	11.1087	7.11258	3.61089	1.74431	8.14556	6.37028	3.67493	5.46785	3.14851	4.66074	2.41207	Tumor
TCGA-78-7159-01	6.48827	10.3352	6.12679	5.33275	5.92064	3.27283	9.20056	8.42819	3.12895	4.95979	5.55134	7.02123	9.35928	4.68541	11.9652	7.48078	3.41208	0.613014	4.76386	6.50849	4.36327	6.08908	3.11436	4.66328	3.751	Tumor
TCGA-67-6215-01	7.21481	10.0938	5.26173	1.38876	6.24279	3.00448	9.22915	8.6793	3.13602	4.76518	8.01291	7.73412	9.00005	5.31494	11.4121	7.57049	4.32396	1.45604	8.6844	7.00553	4.26247	6.21441	0.246477	5.60484	2.51363	Tumor
TCGA-MP-A4T9-01	8.30704	9.62002	5.57549	2.03428	6.46529	4.00227	10.0555	8.57114	2.70796	4.57755	5.73103	7.18808	9.78253	7.01453	10.5653	7.57484	4.16867	0.432834	6.65386	6.87267	4.52442	6.05524	2.96535	6.61589	3.7567	Tumor
TCGA-97-7938-01	8.76723	10.0976	6.17657	0.995741	7.32775	0.537253	9.15091	8.90983	2.25803	4.54028	6.15496	7.32448	11.1029	6.10328	11.6148	8.19762	4.29785	1.64373	9.10768	6.7711	3.9072	6.16976	2.23617	7.03341	3.18963	Tumor
TCGA-05-5425-01	7.10513	9.99531	5.32828	2.6299	6.37763	5.55627	9.40938	8.87339	3.01017	5.26889	5.94503	7.00161	9.8073	5.47959	11.6148	8.21733	4.30006	1.3879	5.4934	7.07945	3.40489	7.33364	0.565377	6.47588	1.87164	Tumor
TCGA-55-7913-01	6.5222	10.6054	5.76229	4.77228	6.2087	5.55787	7.60805	8.47108	4.2178	5.74933	6.68842	8.35	10.8334	5.7385	11.3386	8.51791	4.13144	0.158546	4.65902	7.243	4.90407	7.27733	0.556836	5.77713	1.88152	Tumor
TCGA-05-4417-01	6.97526	10.1353	5.49875	3.63377	6.21602	2.96012	9.24473	8.12669	1.94572	4.85203	6.48051	6.79549	9.71343	5.09518	11.3364	7.67988	4.29315	0.5721	6.84836	6.5433	4.38527	6.26062	2.59612	5.84898	2.28511	Tumor
TCGA-75-6203-01	7.04414	9.89392	4.75947	1.63667	6.05979	3.4482	8.90814	8.51157	1.93933	4.4667	6.30748	6.97166	9.26241	6.31721	10.953	8.02682	4.7104	0.961796	6.39391	6.21475	3.85287	5.73755	0.165251	5.86776	3.31869	Tumor
TCGA-05-4434-01	7.75006	9.82255	6.12058	5.24993	6.37966	4.51973	9.40558	8.13676	3.63346	5.15526	6.69964	7.00923	9.92845	6.51353	11.1129	8.10243	4.62821	0.44313	7.21885	6.71711	4.14333	6.58679	4.09542	6.80669	2.44808	Tumor
TCGA-55-8096-01	6.94377	9.64789	5.04315	1.54555	6.15159	3.55185	10.1619	8.55406	2.4301	4.60943	5.60782	7.13797	8.97522	5.99416	11.9615	7.27432	3.70659	0.574073	7.94119	6.14112	4.41152	6.02837	0.139477	6.19009	3.16149	Tumor
TCGA-49-6767-01	7.36576	10.1025	5.67328	1.31083	5.9856	6.04715	10.8887	8.97549	3.27502	4.9107	5.94517	7.19843	9.91812	5.3602	11.7918	7.54242	3.7156	0.452708	8.02779	7.37125	4.52405	6.21304	0.714215	6.34105	3.74451	Tumor
TCGA-44-2666-01	6.70775	8.22691	5.49374	4.19137	5.93953	2.49657	7.01148	7.82024	2.95568	4.56615	6.65852	6.3219	9.96378	5.33072	10.971	7.4012	3.46446	1.78691	7.30173	5.89254	3.46368	5.42096	2.07075	5.73217	2.43702	Tumor
TCGA-MP-A4T6-01	7.18572	9.26876	4.83933	1.77138	6.38737	2.83875	10.5968	8.66569	2.38654	3.74175	6.66489	7.14462	10.9154	5.17991	10.6682	6.44839	4.468	1.78335	6.05654	6.91209	4.48476	5.61774	1.84486	3.68017	2.66087	Tumor
TCGA-MP-A4TE-01	7.23511	9.97707	5.93549	4.11447	5.16946	2.94942	10.0441	8.77611	2.18256	5.11508	7.00411	7.90474	10.1844	4.96184	11.9958	7.06311	4.01659	1.29952	7.53544	7.23329	5.02896	6.67081	1.95024	6.08083	3.28919	Tumor
TCGA-99-7458-01	5.92163	10.4352	5.53407	2.90141	6.21359	2.43469	10.4017	8.85112	2.60312	4.83952	6.74711	6.82881	9.03022	6.29571	11.3852	7.79286	4.11146	0.759305	8.81431	6.2934	4.12831	5.78727	3.19115	6.3053	4.45723	Tumor
TCGA-91-6840-01	5.49325	11.1896	5.95912	0.964134	5.86143	2.67693	9.00839	7.1253	3.31714	4.48143	6.57906	7.41963	8.74155	6.64527	11.3334	7.92307	4.19136	0.833241	3.30926	7.02114	4.26565	6.03763	3.2387	4.9621	2.02236	Tumor
TCGA-55-6986-01	7.6319	10.3701	5.63336	6.04846	6.44534	2.90103	8.68774	8.91455	2.3498	5.14534	6.89531	7.97739	11.122	5.85491	12.4966	7.6525	3.8274	0.370651	5.34238	6.74446	4.57909	6.05724	2.59939	5.41602	2.43187	Tumor
TCGA-05-4395-01	5.84956	9.3938	4.59268	5.68139	5.99942	3.71969	9.72685	9.1625	2.69805	6.55612	5.55944	6.59048	8.2566	5.10827	12.7185	7.52231	4.99495	0.0508206	1.34558	6.52042	4.06228	6.61461	0.135059	5.46651	1.65712	Tumor
TCGA-44-7672-01	6.6356	9.76954	4.79438	1.26999	5.36141	5.63863	9.87517	8.43732	2.58706	4.1258	6.26649	7.00907	9.10717	5.828	10.7231	7.49502	3.75746	0.496696	6.19634	5.74612	3.83042	5.80903	2.89576	5.4006	3.72863	Tumor
TCGA-97-8175-01	7.83254	9.55912	5.44888	3.34799	6.24547	5.2163	10.1838	9.73435	3.13987	4.24777	6.65376	5.68591	10.8308	5.80322	11.2143	6.49535	3.92534	0.497821	6.83318	6.33476	4.39382	6.56609	0.322677	6.22271	4.34954	Tumor
TCGA-55-8087-01	5.54692	10.449	5.59236	1.12734	6.54833	0.916385	9.55713	9.20176	2.22262	4.81448	8.0417	7.86963	10.1182	5.04481	11.2506	7.85728	3.3036	1.20947	6.8173	6.49026	4.34271	5.95456	0.766041	6.07092	2.15703	Tumor
TCGA-78-7160-01	7.49301	10.0611	5.67768	7.22937	6.9586	2.4323	8.81347	8.30056	2.85461	5.20864	7.2637	6.90346	9.92808	5.89488	10.6415	8.46648	4.28522	0.589212	5.27942	6.94123	3.75464	6.38458	1.19652	7.24353	2.82311	Tumor
TCGA-L4-A4E5-01	7.97653	10.0066	5.70701	1.83279	5.58967	2.78153	9.97482	8.87171	3.72034	4.92732	5.96906	7.81284	9.29676	5.51446	11.552	7.14823	4.56427	1.14422	6.61472	7.04162	4.5805	5.30058	1.52529	3.69462	3.57291	Tumor
TCGA-97-A4LX-01	6.56431	9.75873	6.13508	0.877316	6.19092	3.09818	10.0249	8.36336	2.91553	4.05786	5.52319	6.68243	9.02575	5.78201	10.9537	7.33854	4.05237	0.922705	6.86702	6.91768	4.3176	6.10549	1.67831	5.33367	3.33494	Tumor
TCGA-86-8359-01	7.70379	9.4771	6.1665	3.65869	6.53332	3.92596	10.0172	9.46199	1.81993	4.78512	6.72677	7.75446	9.54458	5.76005	12.2878	6.87395	3.67421	0.191013	3.44484	6.70106	4.78425	6.4106	0.680552	7.58168	2.39444	Tumor
TCGA-44-6145-01	7.03451	9.62351	4.9266	5.68946	5.96124	2.88343	8.08801	7.90685	2.39973	5.03336	5.74393	7.56767	10.3449	5.79332	10.3076	7.84611	4.47123	0.249296	4.52278	6.19615	4.34892	5.91139	1.99388	6.22883	2.57809	Tumor
TCGA-78-7155-01	4.06388	11.1021	5.39827	0.740612	5.66144	3.94292	5.74746	8.87415	5.00951	5.16791	5.66826	7.77752	7.08155	8.50357	10.5157	7.85478	4.25537	2.821	2.10194	7.43415	4.47814	6.43714	2.83794	4.71895	1.61641	Tumor
TCGA-55-7816-01	6.53666	9.96122	5.45596	1.39931	6.98089	4.98063	9.5349	7.90669	2.44818	4.99921	5.54542	5.85902	9.36922	6.87997	10.8854	8.10668	4.38681	0.896354	7.12422	6.68193	4.05186	6.08258	9.43646	6.62582	4.04821	Tumor
TCGA-99-8025-01	7.48314	10.1225	5.68912	2.21608	6.40996	6.52666	11.1905	9.8752	2.73809	5.09866	6.76802	7.12678	10.5645	5.37223	12.107	7.12685	3.03508	0.795427	5.31783	5.96397	4.1328	6.15581	5.04596	3.65078	3.15808	Tumor
TCGA-44-A47G-01	7.12588	9.48983	5.3413	2.54902	6.541	5.15654	10.008	8.4323	3.27644	4.83668	5.58945	6.02324	10.1629	6.47909	10.9173	6.87156	4.09323	0.64625	7.30144	6.02041	3.95803	6.28502	3.03209	5.98651	2.47303	Tumor
TCGA-55-8615-01	7.8783	10.4594	5.17378	3.79562	5.93998	3.4743	9.54584	9.56445	2.50027	5.03406	6.19043	8.0877	8.94116	5.01026	12.2243	7.27458	4.01472	1.64094	6.5973	6.91731	4.43333	6.65442	2.95712	4.74724	3.73835	Tumor
TCGA-73-7499-01	7.00946	10.3901	5.62556	1.85197	5.76601	4.10142	10.7127	9.09611	3.18395	5.42219	7.34601	7.50981	9.18206	5.15382	11.2071	7.08947	2.33162	0.569326	4.7836	5.87322	4.4117	6.26178	3.77051	4.79345	2.56399	Tumor
TCGA-86-7711-01	7.20301	9.61041	5.00535	6.00801	6.27961	5.51716	9.08168	8.68068	2.95527	5.92886	6.39777	8.77179	9.32189	8.5185	10.4226	7.58156	4.30414	0.0477691	3.21338	6.36732	4.18364	6.1955	0.0767036	5.18647	2.57435	Tumor
TCGA-86-8075-01	7.6086	10.0204	5.0721	3.66781	6.55369	3.34277	9.58028	7.7628	2.95942	4.89501	5.69517	7.50774	9.36819	6.94785	10.0802	7.32925	4.70007	0.715465	5.00079	6.05413	4.47598	5.87212	0.339759	6.44106	2.97338	Tumor
TCGA-86-7955-01	6.21576	9.86865	5.54652	4.19419	6.52951	1.13295	11.3765	9.37686	4.20568	5.3303	8.44362	7.51629	9.13172	6.00604	11.2604	6.61175	4.06769	1.09628	1.83689	6.99213	4.29865	6.70718	0.211286	4.3338	5.45096	Tumor
TCGA-05-4415-01	7.31219	10.6519	5.01139	5.77756	7.1294	2.67527	8.92733	7.58546	4.17925	5.59934	6.92247	7.62828	8.97889	8.06864	11.332	7.33556	4.15859	0.188271	3.0433	7.35512	4.85019	7.20826	0.133434	7.49332	3.15476	Tumor
TCGA-91-6830-01	7.89466	10.3106	5.47697	4.02257	6.5363	3.7276	9.46164	7.95473	2.52235	5.21408	6.14289	7.16044	9.97374	5.7835	10.8827	8.31233	4.66105	0.69942	4.8845	6.7465	4.79535	6.26429	3.09543	6.71623	3.41208	Tumor
TCGA-49-6745-01	8.90282	9.91192	5.11633	2.09678	6.70053	4.55787	9.88978	8.54363	2.93805	5.02432	5.59448	6.97791	9.37779	6.52342	11.5571	8.35402	4.44979	1.16992	7.41388	7.81299	4.49914	6.35336	2.51722	7.0134	3.65008	Tumor
TCGA-86-A4P7-01	6.91015	9.35081	5.28902	1.61909	6.18932	2.59335	9.61225	9.06808	2.56114	4.34167	5.38449	6.80821	10.0697	6.38942	10.203	7.18333	4.14297	0.784031	6.66337	6.50977	4.50338	5.48104	1.66562	5.57963	2.61459	Tumor
TCGA-44-4112-01	7.1882	8.90436	5.37314	3.27347	6.52864	2.39482	10.9348	8.76655	3.35579	4.71028	6.35278	7.00976	9.42317	5.59209	10.5345	7.77853	4.19607	0.68293	7.07182	5.63616	4.05089	6.24998	0.321293	5.84552	3.97773	Tumor
TCGA-55-6975-01	7.59201	9.62903	5.15797	5.31573	6.79212	1.95511	10.125	8.81676	3.01655	5.3972	6.40366	7.8353	9.34592	5.27719	11.1193	7.52955	3.44573	0.231085	2.92173	6.99411	4.41162	7.09221	0.172228	5.03671	3.82103	Tumor
TCGA-95-7039-01	7.3735	9.13738	5.66445	1.24366	7.89294	2.80151	11.5249	9.80067	2.74257	4.75113	6.02062	7.36272	8.408	5.23342	11.6006	7.05268	4.46326	1.60701	8.40796	6.44939	3.78363	6.80154	0.191868	4.82102	2.66233	Tumor
TCGA-05-4432-01	6.11438	9.74367	4.76393	2.69193	6.1727	3.96111	8.4726	8.40298	2.24685	5.18655	7.36626	7.93765	10.1827	5.57436	11.1733	7.51705	3.54536	0.835502	4.97803	7.11871	4.423	6.67855	2.10049	5.59272	2.84035	Tumor
TCGA-49-4487-01	7.05333	10.2084	4.49559	2.17157	5.58602	3.62673	9.82407	8.8078	3.42148	5.17936	6.1763	7.37901	9.5178	5.19287	10.7984	7.24	3.37586	0.240523	4.04205	6.90585	4.52236	5.88552	0.151015	5.88762	2.26026	Tumor
TCGA-55-7727-01	5.97108	10.4878	6.74891	3.4687	7.06384	0.312756	7.42349	8.00874	4.15691	5.10811	6.95696	7.1169	10.984	6.10903	10.1849	7.99574	4.81394	1.06771	8.48451	6.52987	4.50275	6.49505	0.759906	6.62497	3.86132	Tumor
TCGA-73-A9RS-01	6.8975	10.8367	5.75711	4.92516	7.00531	4.40779	10.569	9.05635	4.07709	5.45569	6.01369	8.59426	10.1088	7.16214	11.2396	6.51735	3.44809	0.402776	1.3771	7.59759	5.28849	7.87695	0.315984	2.99354	2.27006	Tumor
TCGA-44-5644-01	6.1573	10.2504	6.32584	4.27971	6.57877	4.88924	9.62485	8.44441	3.92219	5.50278	5.12872	8.24308	7.95522	6.26408	12.3371	7.06313	4.62962	1.86983	9.38964	7.07624	5.34151	6.99773	3.56722	5.52596	2.76668	Tumor
TCGA-55-7914-01	5.63031	9.45981	6.28872	2.52922	6.01575	1.99146	8.70038	8.21343	2.1222	5.06347	5.8697	7.28959	8.99174	6.03885	11.6175	7.45907	3.78711	1.13072	8.01057	6.23999	4.28866	6.04261	0.15454	7.38204	2.64644	Tumor
TCGA-62-A46R-01	6.02113	10.1322	6.70158	0.697789	7.03847	3.40954	9.71753	9.16436	3.77817	5.36893	5.59582	7.34401	9.54964	5.68181	11.6458	7.35872	3.54524	0.987114	9.96208	6.83139	4.70398	6.71313	2.66609	5.69052	2.81087	Tumor
TCGA-49-AARQ-01	6.85703	8.92389	4.33321	2.6319	5.41207	3.95971	10.6737	9.21077	3.52528	3.8199	7.01446	7.98276	11.1384	6.76378	11.0379	5.15833	2.43567	0.568943	5.5865	5.7004	5.22846	5.73359	0.972585	5.20507	1.50417	Tumor
TCGA-75-6207-01	6.94798	10.3796	6.46282	3.04813	6.91125	3.71047	11.1866	8.86817	2.61988	5.69254	5.51446	7.38904	9.22939	7.18464	12.618	7.95379	4.15569	2.2339	8.50096	7.54868	5.67806	6.43555	0.539467	6.48015	3.04179	Tumor
TCGA-53-7813-01	5.66084	10.7224	6.53528	2.77424	6.2834	1.94775	8.38119	7.40888	2.59971	5.09688	7.69395	8.03277	11.1877	4.45959	10.9377	7.41008	3.67005	0.767595	6.66827	6.85141	4.53845	6.93428	0.535797	4.82887	2.32276	Tumor
TCGA-44-3918-01	6.53692	8.34117	5.93686	1.61667	5.98768	2.86223	9.51424	8.06169	2.87067	4.24578	4.75542	5.93727	9.35148	6.83108	10.8055	7.5773	3.12763	0.820133	6.94975	6.14005	3.91291	5.6939	1.18022	5.75974	3.16047	Tumor
TCGA-64-1681-01	7.21393	9.50124	5.23176	1.71928	6.64496	7.43521	11.7087	8.9901	2.45125	4.66952	6.22985	7.55891	9.34474	4.99518	10.8094	7.04611	4.04233	1.03239	7.4989	6.26747	4.09332	5.88497	5.75308	5.35971	3.43943	Tumor
TCGA-05-4410-01	5.38409	10.1371	4.86471	0.656605	6.2438	2.5571	9.01025	8.61533	2.78584	4.19653	5.30893	6.68437	8.82437	5.78599	10.0911	7.69376	4.87497	1.37102	8.34101	6.62451	3.70836	5.556	4.16985	5.46889	2.29631	Tumor
TCGA-55-8620-01	7.42689	9.44914	5.76885	4.75506	6.12058	2.6736	9.48512	9.60038	3.92268	5.45781	7.27321	8.93236	7.72814	7.77204	11.2452	6.88091	4.23118	1.52302	1.85731	6.45567	4.89032	7.03766	1.20602	4.47204	4.47501	Tumor
TCGA-64-5774-01	6.72316	10.3695	5.56598	4.89242	6.1165	5.57013	8.74718	7.4099	2.85704	4.90089	6.05135	7.43418	9.42201	5.24257	10.3339	7.0793	3.58006	0.977521	4.35681	6.65308	4.87219	6.63947	0.397687	5.01623	3.91883	Tumor
TCGA-97-A4M1-01	5.43163	10.2775	4.96088	0.760534	5.91712	3.85782	9.35502	9.13648	2.26027	4.4313	6.94024	7.08628	9.61471	5.61473	11.441	6.99501	3.89315	1.19	6.77807	6.11673	3.8247	5.80194	2.01651	5.23667	2.37178	Tumor
TCGA-83-5908-01	7.64714	10.1841	5.32788	3.83621	6.56517	4.11568	9.85384	8.41139	4.19004	4.53669	5.72658	7.96207	10.7551	6.68203	10.9525	7.3111	3.11919	0.478555	6.80427	7.03503	4.84305	6.21682	1.96816	6.46546	3.05474	Tumor
TCGA-97-8179-01	5.74411	9.76443	6.3535	5.49664	6.12976	1.63272	10.6743	8.98814	3.14057	5.33517	6.44958	6.93336	9.30366	5.99139	10.9078	7.73425	4.18448	0.984389	6.0391	6.31699	4.07904	6.02582	0.842818	6.63218	3.62943	Tumor
TCGA-64-1680-01	7.00922	9.85682	5.17496	1.48501	6.53123	2.81707	9.11114	8.90107	2.06265	5.31309	7.25747	6.5327	9.79137	3.96477	12.3707	7.41888	3.47516	1.47807	6.73932	6.07488	3.54573	6.81579	3.71231	5.38301	2.43556	Tumor
TCGA-73-4670-01	7.65994	9.65807	5.232	3.80786	5.8816	4.11983	10.2349	8.95186	3.07898	5.59638	5.61583	7.44006	11.0046	6.5528	12.7975	8.03678	3.96798	0.124598	2.60369	8.17497	4.02641	7.51171	0.74876	6.46665	2.18215	Tumor
TCGA-44-3396-01	7.40322	9.14513	5.30963	2.06378	5.72828	4.2331	10.1591	8.24595	3.66076	4.10378	6.42202	6.19573	9.32559	6.76199	10.7718	7.33001	3.3779	0.576534	4.61529	6.40524	4.79564	6.03652	1.65954	5.54743	3.60591	Tumor
TCGA-80-5611-01	7.16435	9.10967	5.12243	5.35452	6.64317	7.07621	10.4528	9.40783	3.22052	4.76219	5.89496	7.93115	9.37653	6.45732	11.4451	6.8015	3.17941	0.610562	2.38321	6.37297	4.82822	6.67754	0.813487	5.45202	3.16362	Tumor
TCGA-53-7624-01	7.25036	8.94979	5.52262	5.43508	6.48455	8.10342	9.47407	6.89097	4.46448	5.2901	6.06242	8.92705	9.05679	8.49472	10.6568	8.22515	4.19016	0.97518	4.25118	7.11071	4.79795	7.00055	0.560719	5.31095	2.17419	Tumor
TCGA-91-6835-01	8.14434	10.1823	5.06519	1.96017	6.78764	2.95603	9.81754	8.57791	3.33301	4.506	6.76962	8.4745	9.76798	6.85017	10.6374	8.18883	4.23142	1.13858	7.1663	6.73791	4.23057	6.09175	5.22418	6.24165	3.28112	Tumor
TCGA-L9-A50W-01	6.21683	9.6709	5.72682	3.12118	6.58766	1.09175	11.0254	8.62738	2.02484	5.00518	6.21697	7.22929	9.71282	4.80195	11.3668	7.42791	4.31347	1.23603	7.61355	6.33586	3.99842	5.67435	0.42775	5.18089	3.13247	Tumor
TCGA-86-7713-01	5.45514	10.7862	5.64516	3.4903	6.24087	5.12701	8.96133	8.21426	3.68705	4.96085	5.89693	8.15646	10.053	5.89549	11.9177	8.26244	4.39538	1.05329	5.30973	7.15133	4.27585	6.19503	0.453477	5.42096	3.31135	Tumor
TCGA-50-5044-01	9.67705	9.9616	4.60854	3.2241	5.44403	5.21079	11.2983	8.30488	2.2783	5.20637	5.32682	7.41792	8.4187	3.3812	11.6705	6.57226	2.47525	0.157046	3.79024	5.80182	4.74667	6.5467	1.59863	5.41058	2.72794	Tumor
TCGA-50-6595-01	8.08425	10.6997	4.56646	2.86533	6.27785	3.39521	9.61531	8.05983	3.31157	5.59835	8.02606	8.028	8.61444	6.03615	11.1764	7.63719	3.71315	0.0793448	3.81154	7.0541	4.86161	6.07993	1.42497	6.19249	2.7191	Tumor
TCGA-55-7903-01	6.76242	10.0699	5.76814	2.16194	6.25775	2.96316	10.8916	10.0307	4.22795	4.75537	5.45725	7.68721	9.57815	6.09531	12.1777	6.95552	3.8418	0.718891	8.66686	6.91246	3.69492	5.94384	0.775766	5.67413	2.11628	Tumor
TCGA-55-8508-01	6.85565	9.77586	4.37663	1.85796	5.24024	3.13921	8.93417	7.46117	2.03734	3.88037	6.70265	7.76828	9.98262	3.46045	10.7633	6.45932	3.25265	0.821493	4.40315	6.1552	3.97445	5.38989	1.42851	4.16445	3.20842	Tumor
TCGA-67-3771-01	6.657	9.76245	6.04634	6.20513	6.55968	3.12052	8.68431	8.69605	2.82876	5.15228	6.37644	7.89311	9.29005	7.53657	10.8922	8.0382	3.0878	1.15241	2.18216	6.16512	4.34432	7.04083	2.10518	5.21358	4.15146	Tumor
TCGA-55-A4DG-01	5.7172	9.57678	6.17111	0.737388	6.28401	2.82206	9.33982	8.93156	3.25624	4.25716	5.37624	7.2988	9.14659	4.92104	11.5008	7.22522	3.85099	1.22574	7.97862	5.94197	3.90742	5.79874	1.39429	4.6596	2.5167	Tumor
TCGA-91-7771-01	5.95332	10.3861	5.7333	4.1779	6.32264	6.07075	9.48132	8.42165	2.24129	5.05108	7.37294	6.44614	10.3151	4.67626	12.9303	8.70707	5.77562	1.18159	4.68701	7.10142	4.12138	6.10118	1.09548	5.93196	4.08545	Tumor
TCGA-91-6849-01	8.02817	11.0868	5.11046	6.05653	5.96417	2.93674	10.0335	8.16344	1.73085	4.25109	7.1728	7.98236	10.0556	6.8203	10.8936	7.57403	4.06973	1.03049	3.80851	5.97602	4.22019	6.13949	2.49515	7.19573	2.35505	Tumor
TCGA-64-5781-01	7.26796	9.93076	5.13888	4.83733	5.85788	2.67023	11.1122	9.07425	2.0538	5.49701	5.95937	7.88751	9.63675	5.80148	11.6926	6.65007	3.81336	0.191199	2.20111	5.95683	3.77652	6.9024	0.0350998	5.94296	1.56619	Tumor
TCGA-97-7552-01	7.25016	9.09125	4.96081	3.51278	6.65195	4.66304	8.50556	7.71152	2.46567	4.54444	6.94178	6.51409	9.16974	5.75295	10.3604	8.23195	4.57089	0.470976	4.79124	5.9837	4.15246	5.5973	5.37863	5.65814	2.92015	Tumor
TCGA-80-5608-01	6.88543	10.0839	6.21382	4.16659	5.78885	2.47484	9.82262	7.63457	2.43406	4.43745	7.14762	7.62073	10.0737	4.25392	11.9445	7.17136	4.20841	0.529739	6.4757	6.41366	4.63705	6.52137	2.53918	4.55593	3.64186	Tumor
TCGA-91-6829-01	7.59735	9.99357	5.44163	2.4145	6.20336	2.42612	9.49027	7.89106	3.59949	5.636	6.22843	7.97908	8.40988	5.63992	10.4897	8.3133	5.25354	1.53679	7.15525	6.6336	5.22003	5.57678	0.330006	6.69811	3.79102	Tumor
TCGA-49-AARE-01	6.7516	9.49242	5.51398	5.61035	5.85538	2.29991	11.5886	8.69012	2.87252	4.35765	8.09538	7.71295	10.2725	4.80728	11.4607	6.4781	2.6624	0.261046	1.81884	5.86001	5.49313	6.39498	2.95908	4.82836	2.69923	Tumor
TCGA-97-7941-01	7.41789	9.28911	5.21666	5.68273	6.39742	3.35925	9.26425	8.77474	2.47609	4.93844	6.70619	7.31429	9.6899	5.82319	11.7791	7.61831	4.43178	0.994157	5.13404	6.37031	4.36256	6.27901	4.44373	5.51259	3.27187	Tumor
TCGA-86-7714-01	7.76467	9.55512	5.79063	3.17331	7.23902	1.8757	9.04817	8.82327	2.96761	5.35576	6.8807	6.82151	9.84363	4.81466	11.5683	8.2916	4.77962	0.976061	7.80658	6.8443	3.98177	6.00453	0.401473	7.05811	3.94913	Tumor
TCGA-62-8402-01	6.61157	10.3887	5.47071	4.93589	6.2336	3.94472	7.94268	8.3965	3.75716	4.62801	7.29292	7.42656	10.3419	6.13946	11.6028	7.2567	3.38532	1.02146	7.58337	6.87655	4.9071	6.89852	1.28663	5.48211	1.64292	Tumor
TCGA-78-7162-01	7.28431	10.336	5.63624	4.69632	6.54295	1.98763	9.49363	8.20252	2.09656	4.56567	6.71653	6.81045	8.49157	5.07408	11.1504	7.93853	5.13416	1.25418	5.8746	6.53379	4.08179	6.1648	3.73472	5.74012	2.69848	Tumor
TCGA-49-AAR0-01	6.97849	9.71201	5.49755	4.47675	5.69307	5.61972	10.7076	9.28336	2.67102	4.90295	6.57666	7.26381	9.52814	5.51766	11.6946	6.61086	3.46831	1.77219	4.00645	7.40321	4.27309	6.6918	1.85664	4.4551	3.3979	Tumor
TCGA-35-4122-01	7.24006	8.37557	4.3355	0.902993	5.2088	5.37407	9.58022	8.69923	1.9716	5.79543	6.16742	5.90474	8.44162	4.3685	12.33	7.98104	3.24995	0.478532	7.21631	5.44073	4.07206	7.31314	0.139465	6.03151	3.12253	Tumor
TCGA-55-7726-01	8.02862	10.4447	5.38924	3.36768	7.28826	4.32859	9.94121	8.06849	3.62621	5.14744	5.51358	8.58752	9.1422	7.14633	10.3862	8.52872	4.98771	0.311797	3.96281	6.72573	4.97989	6.24093	0.371265	7.08437	3.5286	Tumor
TCGA-62-A46Y-01	6.00665	10.3703	5.65455	1.43865	6.42313	2.65852	9.61125	9.09974	3.1883	4.98845	6.81734	7.1531	9.87402	5.46874	11.4564	7.49853	3.59291	0.639883	8.25417	6.37393	4.17076	6.22667	5.20266	6.2559	2.97707	Tumor
TCGA-55-6980-01	7.42537	10.0873	4.83688	0.941703	6.28272	6.59926	11.3788	8.75413	1.93153	4.86746	5.84588	7.08421	9.80737	5.36619	10.8867	7.23774	4.52991	0.289081	7.6266	6.14844	4.25038	6.02946	1.17602	5.80845	3.36059	Tumor
TCGA-05-4430-01	8.2305	9.65238	4.71612	1.04712	6.04793	4.12351	9.73577	9.385	2.24919	5.11996	6.48683	7.0762	9.34466	6.23955	11.3718	7.97782	3.79405	0.667167	6.10831	6.46395	3.86338	6.55245	4.72319	6.0025	2.51265	Tumor
TCGA-67-3772-01	7.65754	8.98957	5.01723	1.57186	6.92002	5.93634	9.8672	8.78373	1.1087	5.66237	6.73617	6.61723	8.77124	5.19862	11.6169	7.64276	3.7954	0.969744	6.84286	5.7711	3.66153	6.65517	2.23383	5.75492	4.04697	Tumor
TCGA-MP-A4SY-01	8.71511	9.22452	6.07827	4.24773	6.14576	2.71122	10.318	8.53815	3.05775	4.31325	6.86579	6.57944	9.8122	6.23335	12.029	7.00354	4.52049	1.64427	7.06758	7.30889	4.61271	6.04886	3.07139	5.81164	3.29165	Tumor
TCGA-78-7148-01	6.64778	9.71325	5.29704	6.21256	6.68837	3.16075	9.06275	8.72661	3.0069	4.79095	7.13028	7.93713	8.70183	5.5308	11.5632	7.69782	4.31819	0.841784	5.00036	6.51511	4.09178	7.04822	0.0361349	6.90219	3.11821	Tumor
TCGA-35-3615-01	6.67407	9.62077	5.1034	6.70998	5.74952	1.49631	8.9439	9.77791	1.98525	5.00406	6.45248	6.65589	8.96132	4.87269	12.6932	8.34886	3.921	1.74799	5.04058	6.3253	3.87768	6.35485	0.396321	6.77386	2.0636	Tumor
TCGA-55-A493-01	7.44723	9.43926	5.58677	2.70623	6.05936	4.994	12.1225	8.29365	3.80205	4.48264	5.31446	7.1884	9.51135	5.99344	11.5135	6.64595	4.42946	0.333452	6.54838	7.18742	5.01898	6.54008	0.211836	6.17498	3.24475	Tumor
TCGA-49-6744-01	7.11239	9.73534	5.17417	1.94234	6.40705	6.60086	9.45526	8.67994	2.34949	5.09823	7.12073	7.19779	9.56798	5.60803	10.4586	7.64118	4.5255	0.866241	7.05225	6.44359	4.20194	6.1467	0.251787	5.86684	2.43571	Tumor
TCGA-49-4494-01	8.62302	9.3525	4.7403	3.5716	5.46859	4.34576	10.5675	9.55119	2.4033	4.67716	7.52002	8.25145	9.28073	6.12315	11.6587	6.8406	3.40985	0.815239	5.36689	5.75048	4.73036	6.66948	0.395643	5.53838	3.38287	Tumor
TCGA-78-7143-01	8.20972	9.85133	6.03111	4.4093	7.13935	3.26355	10.32	8.67871	4.25039	5.3866	7.03154	7.87818	10.7865	5.37855	11.4692	7.52253	4.37039	1.37838	6.79636	6.94058	4.80386	6.08396	1.07866	4.68992	3.60744	Tumor
TCGA-55-8513-01	7.60303	9.94373	5.07601	3.45866	6.67767	4.1896	9.50707	8.46405	2.26765	4.45264	6.98166	6.77694	9.99869	6.64188	10.4992	7.91201	4.72259	0.70554	5.66142	6.13466	4.43927	5.52931	6.45762	5.36771	2.85179	Tumor
TCGA-MP-A4TC-01	6.60468	9.99201	5.81337	2.76819	6.15015	4.77915	10.4342	8.84554	2.93785	5.17823	6.0816	7.90071	10.8035	5.30775	11.9437	6.83736	3.27643	0.591168	6.32	6.35808	4.63114	5.99644	0.130651	5.91109	3.04158	Tumor
TCGA-05-4420-01	6.50379	10.2215	4.94791	2.57948	5.40672	8.39896	9.58783	9.89047	2.51333	4.96518	6.02092	6.71921	10.4523	6.88227	12.0491	7.52637	4.48746	0.952481	2.94735	6.22519	5.21545	6.65906	3.14586	3.85165	3.09368	Tumor
TCGA-97-8174-01	8.39956	9.30163	5.23023	2.99717	5.85367	2.2848	8.4836	8.52138	2.36466	3.91355	5.71545	6.88885	8.98501	4.37521	10.8435	8.0416	4.29252	1.35482	5.00725	6.48278	3.86049	5.64507	0.757187	5.43064	2.36846	Tumor
TCGA-44-6777-01	6.89829	9.99011	4.80749	1.55211	5.92144	3.12882	10.06	8.9017	2.00623	4.42244	5.06017	6.88479	8.20258	5.88939	11.0374	7.78244	3.95132	0.428925	7.36312	6.27541	3.98284	5.43533	0.340296	5.50218	3.15534	Tumor
TCGA-62-A46P-01	6.55965	10.4907	6.26381	4.11723	5.6081	0	9.02848	9.59773	2.14236	5.33344	6.43516	7.76496	9.17972	4.08101	12.1464	6.45291	2.53999	0.512782	3.64517	5.91001	4.49214	6.1706	0.721597	3.76965	2.85448	Tumor
TCGA-55-8089-01	6.72107	9.47129	5.11568	6.67791	5.96118	3.13954	7.79771	8.20185	3.19137	5.1536	5.74637	6.76933	9.63714	6.32198	10.5734	7.87454	4.23153	0.200307	4.71607	6.3476	4.15309	6.03653	0.294533	5.86589	2.20391	Tumor
TCGA-MN-A4N5-01	6.78095	10.099	5.67377	1.14983	6.48978	2.33923	10.8264	8.81955	3.94681	4.34058	4.99933	7.98766	9.98949	4.95669	11.5955	6.86085	4.01641	0.780969	8.70745	6.47607	4.88567	6.02257	2.107	5.70451	2.76527	Tumor
TCGA-49-AAR9-01	8.24184	10.441	5.07356	5.95552	5.60679	1.31598	8.95677	9.46162	4.21677	4.41142	8.21013	6.56527	10.2976	7.84083	11.795	6.83597	3.95501	0.230757	3.08277	6.69306	3.76498	6.51728	0	4.25558	2.03974	Tumor
TCGA-86-8671-01	6.96318	9.35583	4.4191	3.22315	6.20007	4.32721	9.14328	8.97965	2.88404	4.57512	6.7012	6.89654	9.27888	6.1673	10.8353	7.33222	4.08163	0.796796	6.66576	6.3879	3.97627	5.57554	0.645	5.69977	2.45978	Tumor
TCGA-49-4507-01	6.62011	9.57895	4.45631	5.03652	5.4601	8.39309	10.0621	9.32096	2.64584	5.8423	4.83033	7.8874	9.74516	4.87093	12.2307	6.32564	1.84	0.267881	1.26644	6.45404	3.99785	6.91436	0.0666457	5.1878	1.51807	Tumor
TCGA-62-A46V-01	7.33095	9.78866	5.83761	2.05559	6.24753	2.33238	10.2003	9.91256	3.5552	4.94308	6.86225	6.70911	9.11691	5.74648	11.4798	7.95386	2.82124	1.47747	8.28868	7.03872	4.39745	6.23764	2.60893	6.5356	2.91357	Tumor
TCGA-05-4389-01	7.51044	9.45684	4.97913	6.06538	6.08735	2.43432	9.41679	9.69049	2.6	5.89007	6.3145	8.39045	8.74104	6.30567	11.7718	8.49418	4.49877	1.84775	5.63955	7.09301	3.74837	6.98048	3.20943	6.13568	2.32797	Tumor
TCGA-50-6592-01	8.00992	10.1101	6.35167	6.10062	5.98862	5.55083	9.47492	9.45498	3.47215	5.9978	6.70309	8.24492	9.64095	8.35493	10.8954	7.09489	5.08787	0.612822	5.3562	6.90023	3.97693	6.11953	0.280495	6.359	2.86459	Tumor
TCGA-91-6831-01	6.93952	9.6408	5.64176	2.82499	5.62374	5.42955	8.90665	7.95686	4.11231	5.44529	5.59636	8.07017	8.12149	6.69905	11.0788	7.94697	4.09739	0.852333	2.61519	7.04768	4.90093	6.73428	1.82679	4.74163	3.45213	Tumor
TCGA-55-6987-01	6.71424	10.2645	4.5618	2.68777	5.53125	6.04928	9.35991	8.06286	2.89351	5.08121	5.83496	7.13735	9.472	6.34219	10.8897	7.38292	3.97582	0.542186	4.33699	6.39486	4.38995	5.84582	0.502033	6.54662	2.0374	Tumor
TCGA-49-4510-01	6.51789	9.16215	4.35257	2.63879	5.62793	4.09078	8.81869	8.97467	1.7986	4.60779	4.95673	8.06652	9.8195	2.72186	12.7774	7.38541	4.26885	1.0803	3.42013	6.76937	3.0512	6.75878	2.65809	5.04706	2.3903	Tumor
TCGA-86-8672-01	7.36683	9.28208	5.64961	4.98331	6.06505	4.88465	11.2773	9.17355	2.74	5.35792	6.30294	7.52084	9.69128	5.82529	11.8525	7.16749	2.41856	0.143993	3.05116	6.92166	5.06652	5.96822	0.0453326	5.58559	2.56913	Tumor
TCGA-44-2668-01	7.59139	9.99508	5.47338	2.78672	5.92189	4.99452	8.94985	8.21237	2.91531	4.47952	5.10943	5.42899	9.35055	6.33522	10.9303	7.59434	3.50599	0.268886	6.49778	6.6816	4.93946	6.12577	0.788684	6.34636	3.24613	Tumor
TCGA-93-A4JQ-01	7.26817	9.76674	5.14493	3.55292	6.44858	3.06321	10.782	8.42533	3.55345	4.69171	6.04136	6.88963	9.38015	5.72589	11.6361	6.94022	4.13444	0.752631	7.04309	6.59844	4.70354	6.62613	1.28754	5.32965	3.35962	Tumor
TCGA-97-8177-01	7.58896	9.56424	5.12868	1.13787	6.20344	4.67611	9.82343	9.26476	1.82392	5.12247	6.46771	7.40764	9.25212	5.40922	11.378	7.38266	4.35169	1.28556	7.08535	6.73152	4.42751	6.72533	0.911818	5.53391	2.65063	Tumor
TCGA-05-4396-01	5.88596	10.7881	5.90048	4.71292	6.65451	0.467336	9.08284	8.17519	2.86477	5.25389	7.62099	7.14716	9.82514	5.64862	10.2759	8.50719	5.18472	0.92655	5.49248	6.61775	4.55353	6.57513	2.02733	7.12243	3.38449	Tumor
TCGA-55-6978-01	7.21668	9.22028	5.55902	3.16539	6.36135	4.52193	9.21115	8.23591	3.75816	5.11318	6.63406	6.99805	9.90591	5.83266	11.1662	8.05997	4.05784	0.410386	6.62963	7.36635	4.95637	6.25263	1.32528	6.99551	3.71463	Tumor
TCGA-69-8453-01	8.34726	9.06672	5.0062	3.49155	6.64814	3.8905	9.49135	8.86949	2.912	4.18126	6.72013	7.52605	9.54512	7.01087	11.4799	7.80386	4.18602	0.551097	5.15731	6.16555	4.36035	6.16553	4.83462	5.79331	2.70927	Tumor
TCGA-50-7109-01	6.86277	10.3458	6.56625	3.02946	6.49876	2.57353	9.13664	8.32562	3.5101	5.39852	5.23835	7.15062	9.44303	6.1022	11.1923	7.87464	4.19193	0.503053	3.37835	6.5895	4.45376	6.16235	1.98881	4.04314	2.85619	Tumor
TCGA-49-4501-01	7.82073	9.99844	4.89679	1.29704	6.20815	6.1274	10.8679	9.12772	1.84784	5.04186	6.37699	6.98471	8.90408	4.50223	11.6998	8.00189	4.21226	1.13243	8.80297	5.86108	3.65573	6.35063	0.483049	5.42192	2.77689	Tumor
TCGA-50-5049-01	6.5621	9.50633	5.47957	0.957129	5.90503	4.36563	9.02225	8.34562	2.24706	5.05209	5.29522	6.97338	8.98711	5.46932	11.5917	7.72094	3.43526	0.493601	4.67603	5.48129	3.93011	6.04872	1.85019	5.54232	2.77148	Tumor
TCGA-78-8660-01	6.52709	9.885	5.18479	4.18818	6.08542	3.4554	11.0753	9.69283	3.12797	4.66327	5.5277	8.34456	9.15738	6.48968	11.6273	6.99335	3.71646	0.945134	6.94482	7.68352	4.51207	6.54387	1.03094	5.27229	3.90669	Tumor
TCGA-91-6828-01	7.74534	10.1587	6.58061	3.57543	6.48093	4.16216	9.89533	8.33962	3.41643	4.45462	7.75329	7.34004	9.42248	6.24135	11.5995	7.93481	3.67346	1.62235	7.95947	6.23917	4.1097	5.82417	2.84943	5.49542	3.21045	Tumor
TCGA-50-6590-01	6.78783	10.2674	4.7869	3.05789	6.26189	4.4641	10.3138	8.49434	2.82574	4.66038	5.69136	7.21327	8.22145	7.3355	12.0556	7.37917	5.0221	0.107673	5.56084	6.78288	4.81754	6.79889	0.602613	5.06559	1.56087	Tumor
TCGA-97-8176-01	7.96714	9.88456	5.26009	6.26474	6.13867	4.03636	9.44933	8.37061	4.30686	4.9977	6.69909	7.64474	9.99116	6.01098	11.6248	7.39875	3.82489	0.644557	4.07134	6.78377	4.76981	6.84092	2.14602	7.00235	2.89134	Tumor
TCGA-50-5935-01	7.0346	10.2328	5.46666	1.10629	6.17178	2.67316	10.7446	8.91933	1.80132	4.45357	6.52283	7.14726	9.1904	5.55548	11.2258	7.58448	2.99002	1.3963	7.79085	7.20672	3.9643	6.02656	1.0847	5.55313	3.81015	Tumor
TCGA-55-7281-01	7.88845	9.61679	4.95071	0.794785	6.97273	4.1884	10.7864	9.52125	2.33075	4.39773	6.96297	6.18625	9.40746	4.8884	11.7089	6.90184	3.2272	0.424707	7.1417	6.1501	4.25875	6.41805	1.45372	5.9683	2.77248	Tumor
TCGA-49-4488-01	7.88793	10.055	6.0033	4.81394	6.00658	3.33564	10.9509	9.63179	3.52729	5.21329	5.78452	7.4642	9.28197	4.80827	12.7567	7.36538	3.54762	0.877845	7.80647	5.48645	4.5395	6.47979	1.88101	3.68071	3.59194	Tumor
TCGA-NJ-A55A-01	6.93388	9.26234	5.38438	1.26617	7.04393	5.41229	9.69707	8.94113	3.05129	4.75214	6.52899	6.93132	9.51447	5.44656	10.6483	7.47236	3.98423	1.45158	6.43751	6.2516	4.66882	5.62039	8.72616	6.48639	3.1663	Tumor
TCGA-95-8494-01	7.04483	9.47627	5.79444	3.43499	5.69242	5.05927	11.8916	10.3261	3.18098	4.78509	4.80433	7.17332	8.94476	6.07516	12.2051	6.8028	3.10922	0.28327	8.53496	6.73223	4.2498	6.17238	0.642317	4.24628	3.22819	Tumor
TCGA-64-5775-01	6.71142	10.1886	5.32419	2.73302	5.57559	6.28198	10.3877	8.53785	3.67199	5.54611	6.03133	7.66282	7.74709	6.7102	13.1918	7.73265	3.82118	0	4.69003	6.03962	4.97304	6.0806	0.0345152	7.2499	1.20436	Tumor
TCGA-97-7547-01	5.40907	9.74657	5.83468	4.72769	6.4237	0.72343	9.76922	8.74215	1.99914	4.1478	8.10484	7.34602	8.73316	5.21287	11.8531	7.63336	4.12738	1.35042	8.5243	5.93402	4.02414	6.36904	4.29491	5.98192	2.94563	Tumor
TCGA-75-7031-01	6.24916	10.4553	5.10253	3.52959	7.34896	3.83333	10.1791	7.65451	3.24657	4.69486	9.0475	6.98075	9.03665	6.09948	12.9268	7.35602	3.92922	0.573001	6.10598	6.80482	4.77287	7.51146	1.15834	5.60079	2.57334	Tumor
TCGA-44-2655-01	7.88583	10.4586	5.30006	5.53625	6.26057	2.58472	9.74964	8.46738	2.23385	5.15923	7.36308	6.67506	10.0656	5.64016	11.2411	8.10374	3.614	1.38323	4.36265	5.55298	4.68244	6.53407	1.88557	6.48693	2.97136	Tumor
TCGA-75-6212-01	7.6687	9.70747	4.64355	1.82124	6.15421	3.64707	10.0058	8.28754	2.27469	4.55551	6.03606	6.60721	9.37817	5.11829	11.2475	7.61661	4.22782	1.17167	8.49958	7.06451	3.45086	6.21593	1.8779	4.97953	3.38757	Tumor
TCGA-05-4390-01	6.9321	9.87905	6.17609	4.01553	5.08752	3.99137	10.6112	8.6363	3.11076	5.05617	5.97235	6.64939	9.45061	4.70862	12.3586	7.70441	3.38726	1.73464	7.4192	6.67402	3.83416	6.25128	1.65034	5.59361	3.36332	Tumor
TCGA-86-8674-01	6.96092	10.8947	6.04574	5.27819	6.01492	2.86579	10.5636	9.27918	2.09847	4.88435	7.87598	8.42254	9.83878	4.50892	11.3214	7.27429	3.57134	0.515864	5.10971	6.62604	4.30279	6.55001	3.05219	6.28745	2.64767	Tumor
TCGA-49-6742-01	6.76336	9.65091	5.01599	5.39722	6.14908	3.24857	8.61679	8.59952	3.12639	4.36226	7.16169	7.2635	8.84202	5.11669	10.9522	7.44865	4.46047	0.626317	5.92119	6.21178	4.64878	6.76183	1.4665	5.63232	3.03557	Tumor
TCGA-44-A47B-01	6.66447	10.1526	5.65424	2.77328	5.64431	5.0344	9.7089	8.97498	3.30397	4.86989	7.46815	7.58265	12.065	5.88643	11.1225	7.55338	3.85679	0.989006	7.16837	6.8321	4.24952	6.03631	0.0334984	6.08719	1.57567	Tumor
TCGA-MP-A4SW-01	7.10004	9.4628	5.77415	2.44844	6.20401	3.01091	11.1798	9.4182	3.18304	4.83196	6.2588	6.85985	9.78057	5.24759	11.2109	7.26275	4.33644	0.659674	7.85513	6.7877	4.46578	5.91378	1.95725	5.42482	2.65433	Tumor
TCGA-64-5815-01	8.08228	9.84906	4.76011	1.61751	5.917	4.04006	10.329	8.96452	2.10706	4.37117	5.75803	6.70648	8.84837	5.56203	11.5693	7.60906	3.63258	0.921674	6.42827	6.77786	3.79969	6.0413	0.275685	6.16071	4.42409	Tumor
TCGA-MP-A4T8-01	6.91374	10.0207	6.8732	2.8077	5.81591	3.79511	10.0795	8.83985	2.85032	5.41574	6.18199	7.56025	9.77434	4.90281	10.7802	7.36498	3.67468	1.08238	3.6335	7.20528	5.10936	6.14371	1.01833	6.73298	2.86668	Tumor
TCGA-NJ-A4YI-01	6.18553	9.93227	5.22123	1.20277	6.72209	5.96438	10.8604	9.62916	2.5292	3.69456	5.84134	7.3552	9.36087	5.74492	11.0453	6.65689	3.91025	0.771051	8.29482	6.72031	4.75765	5.86946	1.63825	4.49986	2.89891	Tumor
TCGA-L4-A4E6-01	7.31172	8.87647	4.83813	1.31348	6.04099	4.01381	9.04628	8.4078	2.29494	4.27005	5.53379	6.07558	10.8404	7.63294	10.33	8.06596	4.8756	0.254935	6.64231	6.21066	3.80222	5.75595	0.384788	6.08348	2.32248	Tumor
TCGA-49-AAR4-01	6.62531	9.14376	4.87817	1.63954	5.69307	3.85577	10.4058	8.80522	3.23276	3.94644	5.99628	7.03557	10.0676	4.90568	10.8869	6.21623	2.73514	0.323022	5.34832	6.05184	4.70403	6.00802	4.22331	4.53469	3.13043	Tumor
TCGA-97-A4M3-01	7.47178	10.6086	5.29752	7.06039	6.65959	1.58279	10.386	9.51726	2.09257	4.43907	5.34705	7.805	9.89054	4.80997	11.1481	7.14512	3.98977	1.38199	4.05627	6.6536	4.19612	6.76968	0.370843	5.27295	2.769	Tumor
TCGA-05-4397-01	7.67329	9.76067	4.92548	2.20639	6.36225	8.21467	10.9923	9.28843	3.83468	5.15193	7.11938	5.98564	8.74967	10.1236	10.7074	7.79048	4.39876	0.322256	5.14233	6.84274	5.5646	8.1947	1.05418	6.01574	2.93658	Tumor
TCGA-55-6984-01	7.62021	10.2998	5.07153	5.41046	6.33168	1.23925	8.9331	8.32117	3.009	4.41391	7.39236	7.26708	10.8375	7.21021	11.4664	7.31176	4.75345	0.45384	4.17909	7.08475	4.49302	6.1195	2.26982	5.92028	1.60794	Tumor
TCGA-05-4427-01	7.44892	9.85554	5.22944	0.800687	6.27303	4.01379	9.20338	8.56184	4.15533	4.2847	5.82146	6.34545	10.2627	6.54636	11.4134	7.38496	3.88835	1.04777	8.6934	7.10396	4.67908	6.40175	0.207361	6.0457	3.3465	Tumor
TCGA-86-8281-01	7.01585	10.6167	5.13379	5.39809	6.23291	1.26911	9.55807	8.90944	2.11009	4.40006	7.45879	7.94397	10.4891	5.57372	10.2239	7.79286	4.2072	0.724807	7.18419	6.29876	4.56583	6.26371	1.19821	6.02691	1.98722	Tumor
TCGA-44-A4SU-01	7.31071	9.62832	5.90373	2.08974	6.18765	5.26706	10.7034	8.21965	2.71589	4.07431	5.63838	7.13554	10.3784	5.02223	11.0431	6.68338	2.79052	0.793095	6.0682	6.1742	4.11553	5.75956	1.67467	5.06767	3.50407	Tumor
TCGA-75-5147-01	7.83893	10.0949	6.03612	1.93218	5.6179	4.86023	10.0434	8.77382	2.94491	5.26295	6.47226	6.46833	8.94332	5.92378	11.0864	7.43198	4.5327	1.56009	6.37434	5.82271	4.83169	6.69496	2.97559	5.35026	3.70325	Tumor
TCGA-97-7546-01	7.52013	10.1401	5.13925	2.34286	7.03343	3.41895	9.48102	8.5477	2.59668	4.90046	6.52246	7.61023	9.55888	6.28264	10.473	7.96625	4.69517	1.52833	7.98299	6.85537	3.90726	5.77531	1.0115	6.40151	3.3865	Tumor
TCGA-86-8585-01	6.26028	9.50255	5.86366	2.96881	5.31764	5.06766	11.1335	9.58366	3.4097	3.82678	5.60211	6.74101	9.52963	5.87169	12.3061	6.49432	3.25499	0.363812	3.04692	6.29738	3.91165	5.99824	0.941018	4.66039	1.77693	Tumor
TCGA-55-8301-01	6.41838	9.65434	5.01238	1.70367	5.80126	3.09807	10.5401	8.19797	3.13122	5.21867	6.39552	7.29661	8.60245	4.98239	12.2665	7.06747	3.80722	0.500874	6.3298	6.66	4.59887	5.93348	0.182247	5.05763	2.68712	Tumor
TCGA-86-6562-01	8.18954	9.974	5.05953	2.25253	6.82417	2.1376	9.88776	8.62123	2.61781	4.71191	7.28751	7.77444	9.49423	5.39232	10.9557	7.9241	4.42401	0.777687	4.95409	7.09024	4.23624	5.87712	0.411035	4.68877	4.57925	Tumor
TCGA-J2-A4AD-01	7.5053	9.64298	6.60744	4.65466	6.81835	2.83675	11.775	9.02821	3.9311	5.35447	7.09293	6.84624	9.07505	6.09169	10.7353	7.41859	4.01267	0.841695	3.24997	6.26961	4.68317	6.4049	3.96067	5.01952	3.87636	Tumor
TCGA-50-5946-01	7.0209	10.619	5.6146	0.674159	4.99525	2.92179	9.51267	9.36631	4.99091	4.96382	6.01641	7.93509	9.2377	6.45216	12.0551	7.56132	3.53271	1.56582	7.42793	7.13481	4.32784	5.57278	2.57368	5.45968	2.93197	Tumor
TCGA-55-8510-01	7.20659	9.32573	5.13442	3.87633	6.03674	4.35922	10.3329	8.97275	3.12107	4.61744	6.19471	7.26124	9.01298	5.70534	11.0014	7.38855	4.12418	1.03602	6.59838	6.10894	4.33991	5.91778	1.96308	5.50287	2.92509	Tumor
TCGA-99-8033-01	6.84234	9.86948	5.69813	6.11632	6.27868	4.8544	11.678	9.35983	3.39545	5.4656	7.1706	6.70992	9.76238	6.11996	11.4473	7.30025	4.25928	0.474144	3.75527	7.11768	4.35257	6.92283	0.10614	6.62077	2.86676	Tumor
TCGA-69-7978-01	6.85172	10.0182	5.02588	4.74936	6.49429	3.8269	10.62	8.44564	2.44498	4.92949	5.35228	6.9259	9.95965	6.23367	10.4468	7.70021	4.01775	0.318631	7.24159	7.14113	4.68837	5.73866	0.977303	5.815	2.05514	Tumor
TCGA-86-8054-01	8.36097	10.848	6.3403	5.25071	6.01571	5.18167	9.34647	7.77668	4.06892	5.60777	5.47956	7.58807	8.78652	6.27257	12.3201	7.95694	3.91313	1.44077	7.18501	7.35341	4.82135	7.0337	2.40097	5.36884	3.19036	Tumor
TCGA-55-8302-01	7.14665	9.11435	6.12031	5.09798	5.69603	3.45165	11.3852	9.38538	3.11997	4.87652	5.72581	7.47178	9.8318	4.39853	12.1222	7.19665	3.63283	0.691836	6.79483	6.94942	4.73609	6.12208	0.978461	5.29246	3.67283	Tumor
TCGA-05-4405-01	7.58702	10.1201	5.55822	0.854982	7.18734	3.46791	10.2833	9.27777	2.86037	4.85613	7.22327	7.4801	9.74213	5.46952	11.0082	8.02831	4.19644	1.045	7.73615	7.01772	4.55842	6.07613	2.55549	6.01874	3.13129	Tumor
TCGA-78-7147-01	7.40286	10.2343	5.52186	2.72783	6.77843	3.99801	9.88313	8.79289	2.80756	4.95943	7.38189	8.24906	8.61558	5.01462	12.2126	6.75312	4.23614	1.26663	5.40995	6.39001	4.38449	6.36453	3.13873	3.97884	3.02647	Tumor
TCGA-MP-A4TD-01	7.18902	9.34972	5.86692	4.99743	5.51354	2.30185	10.7579	9.34016	2.38231	5.21298	6.7101	6.66509	9.73193	4.84248	11.6981	6.73052	3.29269	0.835899	5.318	6.54348	4.48864	5.85818	2.05432	5.33438	2.68021	Tumor
TCGA-55-6971-01	6.77108	9.54578	4.84824	3.89345	6.14335	3.44104	8.87127	7.22554	2.91567	3.69457	6.07145	6.86103	9.0482	5.80155	10.5877	7.76899	4.38473	2.23549	4.30301	7.04476	4.11937	5.6371	0.416024	6.29377	3.22908	Tumor
TCGA-50-6591-01	6.3801	10.18	4.52886	2.99344	5.4064	2.73281	8.69132	9.73068	4.07679	4.17217	5.89952	7.22901	8.72521	6.29212	11.4532	6.40723	3.6731	0.433697	4.89835	7.06346	4.36238	6.50631	0.0990974	4.20259	5.75008	Tumor
TCGA-95-7944-01	6.32824	10.4154	4.24388	1.42776	6.8457	4.25761	10.4295	7.47823	3.95443	4.52399	5.26505	8.17664	8.76688	4.89376	11.1501	6.80216	3.93017	0.486582	2.33364	7.03223	4.43137	6.85641	0.194822	5.69591	2.25747	Tumor
TCGA-NJ-A4YF-01	7.18162	9.87343	6.29644	0.8153	5.05015	4.77792	11.0468	9.76697	3.36976	5.55609	5.49433	6.37519	9.36398	5.65693	11.8081	7.93649	2.97527	0.448142	1.9328	7.05531	3.79629	7.58443	3.94212	3.03367	2.55905	Tumor
TCGA-55-A48Z-01	7.17682	9.2839	5.73233	1.60902	5.94541	5.24318	10.9279	8.77112	3.43934	4.89711	5.87807	7.76642	9.9748	4.83557	11.6958	6.60107	3.32082	0.552267	7.35581	5.94062	4.5287	5.70297	0.398049	5.83891	3.03451	Tumor
TCGA-05-5428-01	4.85837	8.59529	6.18229	3.19039	5.7786	5.43947	9.71747	9.50318	3.57821	5.43491	5.95198	6.67097	8.70254	5.41654	13.269	7.44146	4.40383	1.41858	7.12801	4.94764	3.38503	7.31881	0.188296	4.26739	3.32688	Tumor
TCGA-69-8255-01	5.6016	9.73918	4.9659	2.68907	6.43694	1.8042	10.3321	8.89506	3.98447	4.67015	5.61549	7.11116	8.02484	8.37255	12.8916	6.4879	5.1786	0.730962	2.98387	7.4691	4.64775	7.46596	0.621598	7.25193	0.821113	Tumor
TCGA-75-5125-01	6.43466	9.00322	5.75119	1.80152	5.90544	4.06868	10.8937	7.58546	4.73786	4.9918	5.55134	7.40569	9.03926	6.3674	10.7104	7.70757	4.57302	0.798378	7.90546	7.44143	5.01293	6.23703	0.855399	6.1298	2.71575	Tumor
TCGA-55-8097-01	7.23766	9.6256	5.8321	0.982504	6.66532	2.1342	10.6568	9.38702	2.26782	4.45307	6.47092	6.84123	10.497	4.0986	11.3611	7.66536	4.56069	1.10404	8.08363	6.31697	4.39124	5.9358	1.66773	5.56925	1.65371	Tumor
TCGA-86-A4D0-01	5.28166	9.99646	6.95331	6.39493	5.81271	4.58794	10.5912	8.17623	4.36725	6.10293	6.7434	8.19697	9.0636	6.61756	12.7795	7.72489	3.27809	1.15406	5.95633	7.51533	6.12213	6.8444	2.97216	5.03332	2.81883	Tumor
TCGA-L9-A444-01	7.28456	9.56535	5.81235	0.66954	5.27962	1.3625	9.88191	8.82747	3.25657	3.91585	5.74456	7.37858	9.03071	5.71938	11.0622	6.62992	3.7562	0.583068	7.12511	6.2473	4.24968	5.42841	0.783467	4.09247	1.46305	Tumor
TCGA-MP-A4T7-01	7.5935	9.32932	4.78613	4.80373	6.17467	3.36802	9.15274	8.79151	3.52939	5.68972	6.68994	7.67772	10.3351	5.95002	11.992	7.49311	3.88737	0.660935	4.80467	7.35363	4.18306	6.9266	0.946983	6.33178	2.44164	Tumor
TCGA-91-A4BD-01	6.16937	9.35426	5.29492	1.10229	5.55616	2.32191	8.90313	9.64197	2.2441	5.03402	5.86609	7.0444	10.3874	5.63169	11.768	6.72054	2.21129	0.469746	7.11147	5.63191	3.65543	5.95079	3.65789	4.56476	1.79607	Tumor
TCGA-05-4250-01	7.85745	9.21304	4.96169	2.9991	6.41431	3.59849	10.2616	8.70061	3.43841	5.10646	6.4592	6.63274	10.0603	5.47385	11.7141	7.68667	3.36577	0.81687	7.25754	6.73921	4.72616	6.68429	1.60166	6.27152	4.03645	Tumor
TCGA-55-7994-01	6.34188	10.0964	5.6348	3.44177	6.50168	2.91918	10.32	8.49185	4.35986	4.1987	6.89088	6.4191	8.58819	8.36765	11.7932	8.41494	4.70954	0.567124	8.05904	7.55049	4.16041	5.67246	0.92376	6.38126	2.60943	Tumor
TCGA-99-8028-01	7.67098	9.26304	5.3623	0.911112	5.80836	6.23538	10.0503	9.13765	2.14636	4.20105	5.04606	6.18415	10.624	5.44909	11.198	6.75818	2.37082	0.134428	6.77674	5.61585	3.95838	5.63779	1.83555	5.12285	1.97573	Tumor
TCGA-97-8171-01	5.93073	9.8192	4.4277	1.96111	5.80664	3.09852	11.4688	8.29775	3.29341	4.08069	7.94807	6.84875	8.70385	5.30198	12.8206	8.20946	4.43882	1.33057	4.8783	6.96863	4.30391	6.25384	0.0761585	3.40207	1.16215	Tumor
TCGA-67-6216-01	7.65972	9.57613	5.34344	2.76446	6.73028	3.3359	9.74719	8.52759	3.00108	5.27134	6.30894	6.45827	10.4127	5.06175	11.6452	7.54789	4.33115	0.537459	8.07769	6.56104	4.28356	6.2577	0.497599	5.44295	2.89773	Tumor
TCGA-91-6848-01	7.13681	10.016	4.67797	6.68995	6.01076	5.6759	8.97724	7.26117	4.83055	5.41998	5.50726	7.93755	8.33186	8.36579	11.1857	7.33687	3.79462	0.621017	3.89705	6.57538	5.49455	5.77996	0.268446	6.67808	1.95383	Tumor
TCGA-44-2665-01	7.90443	10.2007	4.90666	3.72829	6.5465	4.55131	9.48844	8.56776	2.81981	5.58275	6.13261	6.94244	9.20733	5.58788	11.2545	7.79694	3.58036	0.512191	7.2277	6.48665	4.50483	6.23823	0.504654	5.84673	3.13244	Tumor
TCGA-86-7701-01	5.73833	10.3718	5.61819	4.41166	6.13073	4.70254	8.93216	7.15554	3.01315	5.1157	6.46558	7.0374	9.72603	4.97832	11.2725	7.49741	4.10898	0.568724	6.26953	6.9687	4.31975	6.00966	2.51163	5.16925	3.68502	Tumor
TCGA-78-7156-01	5.75072	10.3145	5.56632	5.90633	6.36328	0.830381	10.2117	8.28799	1.91196	4.38189	6.8635	6.2899	9.00677	4.4409	11.6055	7.68471	4.20771	1.19655	5.5264	6.69301	4.42994	6.32875	0.192668	3.88734	2.98069	Tumor
TCGA-05-5420-01	6.46383	8.80918	5.45202	2.62038	5.53646	5.87455	7.89537	8.39769	2.35517	5.0135	7.09257	5.36319	9.26356	6.99985	12.1487	8.06642	3.85104	0.37178	3.2139	5.01272	3.65094	6.81841	1.19366	7.04663	2.60434	Tumor
TCGA-55-6642-01	5.99233	9.63615	5.11171	4.07729	5.40956	3.37655	8.62613	7.2616	2.07588	5.05438	5.50583	7.15211	8.91823	4.43365	10.8135	7.66937	3.67985	0.303895	4.97495	6.4539	4.14726	5.224	1.14552	4.90373	2.39734	Tumor
TCGA-78-7149-01	7.05392	9.95798	5.3606	4.68116	5.67991	1.27989	10.2913	9.4768	1.81205	4.92495	6.00418	6.7525	7.64272	3.19051	12.0443	7.00765	3.45399	0.798306	2.73371	5.8064	4.40448	6.0972	2.77009	4.77076	2.58527	Tumor
TCGA-05-4418-01	7.40516	9.09494	4.82412	5.49545	6.31658	3.96397	8.38345	8.55918	2.68256	5.64828	5.82759	6.45551	8.49406	6.30515	12.0265	7.31942	4.27993	0.648463	3.52014	6.84095	4.27083	8.03985	0.137785	6.18845	2.7354	Tumor
TCGA-05-4422-01	6.69779	9.87343	4.23538	3.51967	5.91614	3.79288	9.8051	7.99337	3.18235	5.58867	6.56983	6.81394	10.2925	4.69062	12.1622	7.98131	4.28844	1.82054	5.03491	6.70733	4.25631	6.20612	1.42923	4.58472	2.88533	Tumor
TCGA-78-7146-01	6.8137	10.0298	6.30696	6.01036	6.30409	3.44899	10.5175	8.68354	3.27733	6.27662	6.97984	7.06213	8.9581	7.10808	12.4298	8.32156	4.32071	0.186773	6.8986	7.06544	5.56982	6.33668	0.224213	6.84274	2.69509	Tumor
TCGA-86-A4P8-01	6.88926	8.42126	5.275	2.48372	6.57782	1.89517	9.34855	8.91908	2.67038	4.16698	5.83509	6.33676	10.1072	5.69728	10.9841	7.94842	5.05928	0.55863	5.8329	6.25566	4.26369	5.54475	2.99113	6.03081	2.78548	Tumor
TCGA-67-6217-01	6.82259	10.2426	5.80391	1.6006	6.3735	3.28635	9.71191	8.58087	2.31528	4.68998	6.6346	7.2962	9.3347	5.47677	10.3401	7.38513	3.65648	0.897574	7.74689	6.16464	4.5538	5.69319	3.09061	4.8047	3.57804	Tumor
TCGA-78-8640-01	6.17617	9.03514	4.66544	5.84391	6.12759	3.80563	11.9409	9.89818	3.81128	4.74317	7.21906	7.95177	8.59774	7.54907	12.0939	6.84899	3.84652	0.504952	3.24613	6.80351	4.9977	6.86252	0.191075	5.71601	1.58021	Tumor
TCGA-44-7670-01	8.14145	9.86117	5.43158	6.51408	6.74622	3.91819	8.53568	9.54384	3.62128	4.88171	6.46837	7.61499	8.71201	7.816	10.9987	7.03487	4.81491	1.77316	6.42343	7.3008	4.95166	7.36333	5.44014	5.88295	3.02042	Tumor
TCGA-49-AARO-01	7.68246	9.481	5.46072	1.54588	6.02391	5.25167	10.5543	9.14633	3.04648	4.62017	5.4363	6.63323	9.56349	4.43184	11.0596	6.73522	3.54064	0.487696	7.04062	6.71532	4.76236	6.02493	5.74914	5.35103	3.15901	Tumor
TCGA-75-7030-01	8.50875	9.09522	5.03611	2.43609	6.33379	4.27383	9.39062	8.08575	1.73825	4.14412	6.50657	6.81905	9.91194	5.1962	10.7271	7.47623	3.73742	0.461288	4.72709	5.8065	4.18346	5.52024	5.09807	6.02649	3.19107	Tumor
TCGA-50-5941-01	6.49857	10.2988	5.4721	1.99538	6.42766	3.46744	9.75145	8.33498	2.73837	4.8795	5.61973	7.04149	9.05249	5.39799	11.5418	7.82307	4.24183	0.438276	6.85848	6.3531	4.10418	6.13264	0.942054	5.72046	2.15751	Tumor
TCGA-49-AARR-01	7.77285	9.16623	5.0506	1.20714	6.94201	5.51642	9.27422	8.48477	2.22746	4.6337	6.2945	6.82139	10.3461	6.42916	10.4955	7.25838	3.87845	0.711555	4.3807	5.89159	4.36262	5.53309	7.19021	5.37817	3.11502	Tumor
TCGA-J2-8192-01	8.35413	9.56777	5.6369	2.55589	6.92335	2.25849	10.0669	8.16954	2.42928	5.07227	6.3206	6.29909	9.99754	6.56833	10.2147	7.80049	4.1591	1.02467	7.16587	6.19937	4.3149	6.03561	1.39918	6.50954	4.5707	Tumor
TCGA-64-5779-01	6.18459	9.23256	5.41329	2.53	5.55999	8.41969	7.77369	7.26253	2.80605	4.06117	6.94661	7.16024	8.77725	5.32504	11.0962	6.46372	3.06546	1.18679	7.85251	6.73897	4.50432	5.9179	1.80554	5.14571	2.65626	Tumor
TCGA-62-A46O-01	6.53739	9.87888	5.98658	5.48407	6.55168	4.45461	8.26727	7.7715	4.31936	6.12322	5.56345	7.7458	10.981	7.14338	11.2891	7.6652	3.7756	0.8309	3.41961	7.03435	4.00047	6.7831	1.13754	7.22421	2.42333	Tumor
TCGA-50-8459-01	7.70462	8.64994	4.88681	3.22775	5.93102	3.73866	9.5453	8.50898	2.136	4.27863	5.76461	6.48584	9.98309	4.79916	10.752	7.25402	3.45856	0.262669	4.05608	5.88825	4.43828	5.75313	4.45235	5.46924	2.88961	Tumor
TCGA-86-A4JF-01	6.82747	10.3842	5.28273	1.40665	6.76848	2.76367	10.7898	9.32111	2.98411	4.37598	6.54365	8.59506	9.99119	6.44297	10.5001	6.69951	3.97903	0.487558	7.73947	6.59958	4.22378	6.49311	0.467583	4.75968	1.85731	Tumor
TCGA-05-4249-01	6.82596	9.88984	5.05431	0.820379	6.49173	2.92952	8.95808	9.31513	2.33994	4.66364	7.09337	7.21144	9.91394	4.38908	11.315	8.43217	4.07434	1.2097	8.50199	6.97412	4.43577	6.22477	2.52959	6.09153	1.97862	Tumor
TCGA-J2-A4AG-01	8.0334	9.36333	5.56934	3.16003	6.70754	2.39171	10.2212	8.67224	2.2408	5.25296	7.136	6.3261	10.3106	6.38923	10.4977	7.11606	4.07039	0.597311	7.97008	6.01563	4.1565	6.04202	0.357015	5.02981	2.25558	Tumor
TCGA-86-8280-01	6.44111	9.72369	5.05824	2.47689	6.17975	2.93965	10.5131	8.4867	2.62302	4.41179	5.91665	7.54597	9.53976	6.55102	10.9779	7.29624	4.37011	1.21466	6.51707	6.26052	3.76652	5.85594	4.36266	5.30462	3.26225	Tumor
TCGA-78-7166-01	7.50691	9.50376	4.96139	4.93398	5.5358	3.08212	9.94035	9.08643	3.19868	4.32761	6.93899	7.36527	9.59778	3.40589	12.4949	6.26375	2.04371	0.0815843	2.38421	5.3839	4.0868	6.46779	0.455832	7.30825	2.01405	Tumor
TCGA-91-8499-01	6.30714	9.40975	6.25046	2.79199	5.78902	4.98935	7.91477	9.91721	3.42326	4.57862	6.22803	7.09689	8.45856	7.73647	12.4412	7.08589	3.67104	2.47238	1.89755	7.07625	4.63902	6.89409	5.47168	8.31137	4.34507	Tumor
TCGA-71-6725-01	5.3561	10.404	5.49499	2.28216	6.30039	1.08717	11.0374	9.28742	2.05171	5.56187	6.84194	8.94841	8.69847	5.03154	11.2477	8.03626	3.99746	0.909469	5.62703	6.41655	5.34843	5.50297	0.337152	3.23237	1.44192	Tumor
TCGA-69-7980-01	7.70203	9.89012	4.52236	2.48753	6.2496	2.74086	10.65	9.20228	2.91569	4.13745	5.69372	7.88576	9.80747	5.14101	9.94497	7.19858	4.37176	0.632317	5.31315	7.21146	4.88041	6.39095	1.45044	5.68527	2.23179	Tumor
TCGA-L9-A8F4-01	6.23059	9.21387	4.9376	0.951665	5.69709	3.96169	10.7832	9.05966	5.09542	3.97284	6.07336	7.14	10.1938	5.90211	11.5629	7.0527	3.56987	0.650925	1.67608	6.3167	4.40132	6.21557	0.976306	4.35669	2.4339	Tumor
TCGA-05-4433-01	7.03934	9.40413	4.79064	5.73273	6.43473	4.08609	8.67475	7.72664	3.18259	4.17974	6.41032	7.70773	9.20555	7.34605	11.0641	8.34637	4.73761	0.495063	5.17687	6.18021	4.54418	5.90323	2.04628	6.07197	2.02955	Tumor
TCGA-55-A492-01	6.86599	9.96794	5.19866	5.01314	5.19993	1.04587	10.7259	9.23525	1.4991	4.58697	6.57626	6.78833	9.48023	3.99924	10.972	6.56974	1.73883	0.551864	3.68211	5.48703	4.72989	6.32126	0.476063	3.80379	1.61365	Tumor
TCGA-73-4675-01	7.37032	9.40014	5.65334	7.53304	6.08698	2.03491	10.2048	8.33589	2.12632	5.53006	6.27514	8.27515	9.8079	5.3572	11.7328	7.2022	4.08303	2.24841	2.68275	6.40116	4.00667	6.60373	3.39999	4.92843	2.47942	Tumor
TCGA-50-5936-01	7.36424	9.74948	5.54361	5.43355	6.35708	3.43976	8.53661	9.40892	3.69266	5.49689	6.62934	6.82122	10.3489	5.43556	11.3587	7.82264	4.43249	0.265415	4.92281	6.76532	4.10851	6.49328	0.167173	5.96622	3.81852	Tumor
TCGA-44-7662-01	7.10427	10.1018	5.23946	1.96399	5.71638	4.94781	10.2364	8.82539	3.54762	4.64786	6.59323	6.75837	8.52572	5.67739	11.4197	6.82949	3.01496	0.46488	5.39799	6.09591	4.23895	6.05137	1.4174	5.6131	2.81433	Tumor
TCGA-78-7154-01	5.93279	10.3272	6.49966	6.70784	6.8195	1.54609	11.1941	8.42933	4.03999	5.10417	8.25276	8.71469	8.62252	8.56492	11.4709	7.39878	4.03329	1.09107	6.50485	6.91939	4.38667	7.07293	3.80838	5.29719	1.40686	Tumor
TCGA-05-4244-01	7.79607	10.0061	5.67985	1.23591	5.95209	3.20194	10.5434	11.1911	3.40813	4.46168	6.72319	6.87809	9.90086	6.00682	12.0451	7.85453	4.53339	1.08006	9.44439	7.13557	4.47881	6.2706	3.02839	7.55776	3.4449	Tumor
TCGA-73-7498-01	7.04622	10.1155	5.76377	2.66218	5.89755	1.23672	9.63828	8.68736	1.98374	4.04145	6.11457	7.43844	8.60835	3.88668	11.5827	7.63893	3.85744	1.44358	5.98881	6.43281	4.01672	5.90325	1.27701	4.55272	2.85039	Tumor
TCGA-50-5933-01	7.98317	10.7292	5.89052	3.3557	6.39214	5.04379	10.5916	8.73886	3.49555	5.18797	5.3319	7.38392	8.11267	5.95516	12.0551	8.06036	3.67355	0.429323	8.42329	6.99807	5.07492	6.04681	0.995575	6.22807	2.86357	Tumor
TCGA-55-8507-01	7.30735	10.0125	5.68721	2.36341	6.56109	7.28323	9.71862	8.92511	2.56543	4.53117	7.26373	7.54213	9.6978	5.8918	11.9621	7.31427	4.25344	1.33981	7.13807	6.99328	4.50803	6.84704	0.783282	5.24677	3.49188	Tumor
TCGA-S2-AA1A-01	6.93817	9.4079	4.58441	1.69545	5.636	1.68832	8.81382	7.92582	2.32973	4.06652	6.07499	6.66154	8.99683	5.58332	10.5682	6.91868	3.64295	0.448103	3.86144	5.5263	4.24505	5.08927	2.5019	6.15364	1.94809	Tumor
TCGA-95-7948-01	8.19671	9.70831	5.71833	1.25295	7.14211	2.3156	10.2225	9.50724	2.15501	4.4191	5.47513	7.9886	8.47475	6.46095	12.4028	8.30059	4.52837	2.28522	1.46112	6.66443	3.99166	6.82408	0.843024	3.53723	1.16318	Tumor
TCGA-67-3774-01	8.0222	9.78331	5.08489	3.59516	6.35324	4.31694	8.60075	8.66364	2.68121	5.09817	6.91953	8.21651	10.0514	6.18065	11.2416	8.18166	3.71375	1.26525	4.88717	6.47496	4.14798	6.30178	3.65092	6.36849	2.38956	Tumor
TCGA-38-4628-01	7.70599	8.74323	4.95541	0.165652	6.11381	3.19712	11.167	9.64715	2.53576	5.38445	6.17834	7.30155	9.05599	6.1386	12.3088	7.91299	4.75515	2.17845	6.81103	6.53874	3.86978	6.9306	0.978497	5.98521	2.80556	Tumor
TCGA-50-5051-01	6.73247	10.1704	5.62805	5.31617	5.57226	4.2404	11.1255	8.41172	2.69467	6.07586	7.26276	7.78284	10.5181	4.64372	11.9305	7.47841	3.11593	0.917964	4.05789	6.98758	4.90013	6.56344	2.25388	4.76101	2.99076	Tumor
TCGA-86-6851-01	6.60546	9.60863	5.06407	1.80615	6.28349	2.21205	8.91232	7.77944	2.71748	4.21203	4.85233	8.07562	9.55604	5.40027	9.77905	6.92418	4.58808	0.606512	7.12687	6.04396	4.95681	5.64909	0.372186	5.28192	2.54463	Tumor
TCGA-75-6205-01	7.48157	9.35687	5.59564	5.85462	6.36353	3.31547	10.3571	9.63675	3.19288	5.26706	5.942	8.05194	9.12143	6.96582	11.9094	8.10137	4.6422	0.372841	6.2771	7.02785	5.41725	5.98151	1.45885	6.17527	2.00394	Tumor
TCGA-44-6148-01	8.1413	9.16856	5.00424	0.935672	7.14259	4.76377	9.24227	8.37478	1.99972	4.87337	6.41838	6.82986	9.22614	4.77397	10.9149	7.60667	4.17474	1.57094	5.09562	5.93527	4.24093	5.61998	6.03274	6.13497	3.35229	Tumor
TCGA-MN-A4N1-01	8.25326	9.52862	5.18256	4.43937	6.03812	2.97943	10.7006	9.34655	3.06849	5.11733	6.6988	7.8849	9.69478	5.00481	11.7151	6.18853	3.64687	1.00637	6.77337	6.70679	4.83638	6.78276	0.264027	4.72623	2.9232	Tumor
TCGA-05-5429-01	8.05586	9.24239	4.78933	2.68946	5.96372	2.55045	9.41593	8.81147	2.65953	4.99051	9.05871	5.91708	10.277	7.44768	11.5424	8.1604	3.7183	0.264378	3.69029	5.42471	4.77539	7.04092	2.30602	5.75882	3.02065	Tumor
TCGA-55-8091-01	7.70575	10.6739	5.3871	5.55211	6.75011	2.91988	11.5472	8.81559	2.32309	5.09019	7.2278	6.11486	10.8723	5.97322	10.9321	7.3637	4.15586	1.05945	6.14663	6.20752	4.36717	6.04402	4.24282	6.15807	2.67938	Tumor
TCGA-44-3917-01	4.82964	7.3735	5.14365	4.41661	4.56285	0.697303	6.12091	6.09701	3.09259	4.48485	3.64756	4.98384	7.09146	6.50507	10.2206	6.85792	1.93581	0.783831	6.10038	4.89169	2.92491	4.9275	1.07278	4.12874	2.7517	Tumor
TCGA-49-4505-01	7.58193	9.54537	5.22232	2.55754	6.46096	3.02182	10.2517	9.22155	1.44513	5.40121	5.59125	7.05571	9.43594	5.37164	11.835	7.51397	3.85678	0.77311	7.13023	5.79705	3.56244	6.51784	2.18067	4.87114	2.97704	Tumor
TCGA-62-8397-01	6.50741	9.12228	5.08125	0.53506	6.29744	2.62442	10.3622	9.47937	1.96753	4.84614	5.63329	7.11583	10.0367	5.34312	11.6233	8.08781	4.20652	0.868391	7.34544	6.90498	3.96992	6.08246	0.416617	4.56272	2.1196	Tumor
TCGA-50-5942-01	5.56443	9.27345	5.29203	3.05037	6.17253	5.30173	8.31597	8.38691	1.87692	4.73701	6.50331	6.5882	9.15453	4.75839	11.8903	8.10849	3.93541	1.4299	7.86011	7.30789	3.65599	5.51129	6.18643	6.79692	3.1982	Tumor
TCGA-55-8206-01	7.19983	9.4528	5.52217	2.42123	6.65651	1.49633	10.2005	8.82047	2.67214	4.26205	6.05249	7.02384	9.2049	6.00232	10.8212	7.92468	4.71704	1.97904	6.42396	6.75404	3.81679	5.88357	1.88618	6.83812	2.96664	Tumor
TCGA-55-8094-01	6.23261	10.5391	5.3257	2.8176	5.53169	8.23729	9.90362	8.61685	2.97077	4.32885	7.42471	7.24123	9.2604	4.67575	12.247	7.15069	3.2592	1.43061	6.65972	6.22372	5.21005	6.79984	1.0963	4.68208	2.41954	Tumor
TCGA-05-4382-01	7.55298	9.68464	4.87488	1.35737	6.43081	4.51195	9.61364	8.15053	2.49784	4.34038	6.84822	6.73609	8.57477	5.31173	10.3874	7.50182	4.10202	0.420799	4.75118	6.63587	4.33268	6.19545	0.301479	5.04253	3.65869	Tumor
TCGA-05-5423-01	6.15393	9.1563	5.84027	0.608558	6.07554	3.60467	10.6146	9.14968	2.0653	5.20225	6.89852	6.82493	10.1404	6.2233	11.983	7.78524	3.74476	1.93438	7.22533	5.64674	3.90596	6.57481	2.0387	5.3828	2.76189	Tumor
TCGA-75-5146-01	4.90945	9.27747	5.60011	2.53239	6.3821	7.91625	8.94558	8.87887	1.72307	5.64958	7.24395	6.8299	8.53158	4.58587	11.519	8.23619	4.31177	0.805599	6.12161	5.94177	4.15148	6.8757	2.90418	5.48314	2.63789	Tumor
TCGA-78-7167-01	5.08661	10.0997	6.29734	4.64605	6.30219	1.44829	9.53089	9.19915	2.14493	4.36231	6.42169	7.79133	7.63651	3.79101	12.2065	8.00599	4.37047	1.26846	5.31105	6.66849	4.57115	6.42034	3.16273	3.94608	3.38515	Tumor
TCGA-J2-8194-01	8.53272	10.108	6.4097	5.60115	6.27098	2.52429	9.50428	8.28556	1.88547	5.50454	5.37895	7.31302	10.2767	5.92142	11.8776	8.12701	4.09546	0.627785	5.64344	6.91545	4.37563	6.50129	1.14031	8.15692	3.87051	Tumor
TCGA-97-A4M0-01	5.29639	10.1914	5.44506	0.501714	6.42429	6.28967	10.2004	9.1779	2.97209	4.54375	5.01102	7.62322	10.0318	4.84901	12.0239	7.54432	4.27205	1.41475	8.0453	6.64238	4.42748	6.06105	1.09172	5.08123	1.95251	Tumor
TCGA-38-4632-01	6.61241	9.29739	5.67865	0.850848	5.5922	4.7305	10.5185	9.62817	3.43512	5.49449	7.42821	7.12675	9.95999	6.12235	13.0792	7.25095	3.95319	0.362824	6.90781	5.83903	3.96214	7.32497	0.43066	6.62978	1.53657	Tumor
TCGA-44-7661-01	8.05075	10.1639	5.24131	2.57759	6.25306	4.03263	9.80648	8.23967	4.02497	4.74391	6.09866	6.76019	9.47563	6.56627	11.7361	7.6064	4.17878	0.424949	6.64628	6.83245	4.78027	6.29976	0.430004	6.37316	3.60357	Tumor
TCGA-55-8205-01	6.72379	9.95853	5.31979	1.92728	6.05192	5.83203	9.60945	8.62607	4.0409	5.43555	5.81396	6.33377	9.51398	6.66826	11.2348	8.5816	4.90386	0.469807	7.53764	6.92828	5.39381	6.47497	0.571052	6.60079	3.01222	Tumor
TCGA-05-4424-01	6.46639	10.5159	5.49022	1.90913	6.37377	3.21637	10.1981	8.20419	3.71826	4.58464	7.71625	8.13366	8.66312	6.17921	10.7462	8.43151	5.16307	0.423762	4.29767	7.05421	4.31223	6.46077	3.52978	6.0286	2.14968	Tumor
TCGA-38-4631-01	5.90321	8.44213	4.4827	4.50849	5.36911	1.8114	10.4794	8.46866	3.66614	4.8646	6.40578	7.75894	10.4246	5.37178	11.8038	6.39701	3.4436	0.844382	4.20306	6.09915	4.27154	7.32869	1.2691	5.49562	2.7624	Tumor
TCGA-55-7283-01	7.20171	9.69354	5.46947	1.0658	6.79769	3.69187	9.7202	9.44516	2.57145	4.40378	6.9784	7.34974	8.9574	5.86038	12.2676	7.78637	3.87542	1.60275	6.49605	6.69008	4.39777	6.60593	3.03334	5.54245	2.10074	Tumor
TCGA-95-7567-01	6.36967	10.4579	5.70633	1.37757	6.60019	2.88622	9.92431	9.90125	2.90358	4.74934	7.2966	7.62251	9.07871	5.27105	11.3938	8.09581	4.30657	0.839948	5.48836	6.8431	4.41468	6.35313	0.0558817	4.32602	2.31248	Tumor
TCGA-38-4629-01	7.89194	9.42429	5.01909	2.8317	5.32444	5.41942	10.0085	8.38098	2.49539	5.13288	5.66371	7.00517	9.21104	5.44068	12.7537	7.76324	2.96517	0.0973619	6.32695	6.39821	4.43756	6.28389	0.662101	6.54377	2.46427	Tumor
TCGA-91-8497-01	6.30756	9.43608	4.84543	3.95648	5.81787	2.01989	9.43716	8.19428	2.18019	4.89924	6.68183	7.41785	8.90401	5.61525	10.7305	7.32452	3.86594	1.71625	6.52113	6.64294	4.19007	6.25945	3.18713	5.05098	3.10216	Tumor
TCGA-78-7540-01	7.79889	9.74906	4.91408	5.46166	7.06085	3.09546	10.0484	8.75371	2.17667	3.96456	7.63934	6.18893	9.51956	6.42636	10.4668	7.21766	4.2465	0.290944	4.92924	5.67021	4.59262	5.85289	2.91449	5.00162	2.68488	Tumor
TCGA-55-A48Y-01	6.12597	10.621	5.62113	4.84193	6.76569	3.13101	8.26268	7.97712	3.2386	4.88075	6.17517	8.0497	8.87478	5.69278	11.4525	8.08884	4.32343	0.168666	2.58659	6.65313	4.239	6.26203	0	7.40098	3.26577	Tumor
TCGA-55-7995-01	6.68324	9.11243	4.74322	6.39709	6.48978	3.29749	10.0495	8.3243	2.75812	4.98382	7.29001	7.82794	9.19284	8.43939	10.0089	7.57313	4.91008	0.340965	3.03107	6.97519	5.09877	6.19393	6.83447	5.28282	3.30749	Tumor
TCGA-44-3919-01	7.256	9.7559	4.9714	2.59439	6.435	3.28708	9.52399	8.84629	2.75258	4.77391	5.91237	6.71387	9.72297	6.23182	11.1267	7.36472	4.5677	1.16786	6.81786	6.62823	4.18696	6.07722	0.675812	5.4881	3.52829	Tumor
TCGA-69-7764-01	7.39693	9.86262	5.55431	1.83884	6.68909	0.904724	9.52017	8.17237	2.87013	3.92195	7.2804	7.10406	8.88906	4.91225	11.0148	7.41212	5.0902	0.922307	7.47182	7.12941	4.38839	6.08656	0.400844	6.17683	2.66702	Tumor
TCGA-95-7947-01	7.07014	10.6395	5.64983	1.41602	7.13494	3.41591	9.62241	8.86652	3.78496	5.46192	6.3718	7.95941	9.41334	7.55289	10.6085	7.71079	4.70736	0.327491	3.31711	6.7756	4.7814	6.36322	5.3136	4.38784	3.45132	Tumor
TCGA-MP-A4TH-01	6.44471	10.4642	5.31386	1.29873	5.88545	1.01615	9.30367	7.96179	2.5972	4.49487	7.12158	7.56143	10.0271	4.99161	10.9115	7.69258	4.00185	0.698597	3.65307	6.12633	3.84788	5.37517	0.879485	4.96656	2.08066	Tumor
TCGA-55-7725-01	5.59062	9.99369	6.04686	1.52612	6.54377	0.521696	6.3144	7.67481	3.21222	4.83887	6.03353	6.96516	10.06	6.18653	11.0144	7.72236	4.96112	0.990062	8.47007	7.17734	3.74444	6.15164	1.10555	6.0189	2.92497	Tumor
TCGA-L9-A5IP-01	6.56836	9.97038	5.83428	6.74749	7.02272	5.59578	9.44193	8.71811	3.44288	5.24531	5.2167	7.90976	10.764	7.19083	11.3113	7.25951	3.63487	0.231937	2.88432	6.60926	4.22003	7.26232	0.76076	5.23386	1.71102	Tumor
TCGA-97-7554-01	7.13932	9.72556	5.16469	1.01095	5.80565	2.5711	9.8443	8.6877	2.43508	4.84607	6.15049	7.90957	8.08765	5.84189	11.0707	7.56551	3.97804	0.856574	8.63903	6.74714	4.82428	5.58836	0.59806	6.37828	2.63915	Tumor
TCGA-55-8619-01	6.84761	9.24266	4.80354	1.54515	5.96974	4.59395	9.19676	8.55823	2.35133	4.28143	6.53583	6.72227	10.1377	6.68102	10.5452	7.603	4.34874	0.277103	5.14354	5.89185	4.19228	5.52222	2.87522	6.28894	2.58204	Tumor
TCGA-55-7227-01	7.1395	10.233	6.18778	3.08571	6.26293	2.46102	9.7412	9.15683	3.17067	5.37682	6.61026	6.88174	10.4732	6.21007	12.3078	7.71492	3.52141	0.755827	8.19432	6.2503	4.29688	6.08208	1.94648	5.79893	3.75477	Tumor
TCGA-67-3770-01	6.94688	9.04478	4.79212	2.54896	6.16884	5.51488	10.0514	9.62468	1.80901	5.23551	6.49202	6.38203	8.78065	5.69736	11.9545	7.61315	3.52842	2.26709	7.18161	5.21545	4.25023	6.92728	1.14994	5.09085	2.9025	Tumor
TCGA-78-7145-01	7.55696	9.89624	5.50842	1.55923	6.29102	3.75692	10.5038	9.56709	3.29165	5.467	6.71906	7.51113	9.4489	5.76715	11.0015	7.55965	3.26366	0.303052	7.56334	6.67349	4.38911	6.27736	1.017	6.13213	3.56217	Tumor
TCGA-49-AAR3-01	7.13706	9.12016	5.24788	6.03835	5.69094	5.42031	9.63962	8.8165	2.97934	4.96085	5.61777	6.71907	9.50348	6.13975	11.3132	6.71687	3.00961	0.306509	5.63353	6.93927	4.38026	5.91894	0.618038	5.55505	2.22076	Tumor
TCGA-44-A479-01	5.70619	10.1118	4.94796	2.95679	5.67491	3.60688	7.42718	7.13107	2.72834	4.74257	6.02544	7.48295	9.19461	5.75193	10.1392	7.66964	3.63693	0.479082	6.57537	6.31797	4.93606	5.78103	1.3121	5.08399	2.27196	Tumor
TCGA-4B-A93V-01	6.50393	10.2823	5.01732	4.55678	5.21142	4.32103	9.53257	9.47007	3.28243	4.32177	6.8638	7.61061	10.6342	5.43882	11.268	6.39954	2.92025	0.582789	1.18388	6.24636	4.44316	6.80055	4.77534	3.69015	1.56686	Tumor
TCGA-78-7633-01	5.5464	11.2247	4.95344	4.23054	6.23983	0.726724	9.27502	8.41438	2.27895	4.06235	6.31186	7.52879	7.3888	5.22876	10.9201	7.45279	3.98775	1.84311	8.36539	6.43359	3.9672	6.4409	0.0916466	4.61624	2.72286	Tumor
TCGA-NJ-A4YP-01	6.3103	9.68855	4.94809	3.70775	6.05199	3.1976	9.10816	9.38877	2.99399	4.98731	7.50806	7.13424	10.1746	5.91124	11.7697	7.67833	3.20676	0.282674	3.18851	6.89409	4.31596	6.20966	0.0151156	6.28214	2.42175	Tumor
TCGA-38-4626-01	7.95945	9.77048	5.1326	2.36585	6.28702	4.38529	8.43478	8.14545	1.92288	4.39593	7.02197	7.25037	10.2566	6.06654	10.7501	8.35939	5.53564	0.893472	7.19518	6.44883	4.3442	6.12297	1.06038	7.07585	2.80358	Tumor
TCGA-78-7535-01	7.04626	9.23441	5.49822	1.07243	5.5584	3.43857	10.7294	8.51882	2.11865	4.71204	7.05864	7.97972	9.25808	3.03895	12.2833	6.05167	2.32452	0.380133	5.62843	5.4376	3.72478	5.45301	0.0228221	5.79981	2.49017	Tumor
TCGA-55-6970-01	7.60835	10.0823	6.11833	4.11497	6.29308	3.51685	8.05996	8.57353	3.03846	5.48229	6.0953	7.03905	9.4544	6.06353	12.1517	8.42469	4.49547	0.619881	6.15648	6.93487	4.0206	6.92687	0.476927	7.63169	3.31053	Tumor
TCGA-55-6543-01	8.14498	10.2726	5.63742	3.79715	6.38537	1.84493	9.51064	8.58235	2.13508	4.58156	6.22991	7.37234	9.45483	6.05966	11.7434	8.0058	4.74764	1.58008	4.14642	6.316	4.6593	5.69141	0.3159	5.94625	3.22096	Tumor
TCGA-05-4402-01	7.68155	10.0877	5.31352	1.80428	6.4029	4.06832	10.3868	8.17406	2.37998	4.9575	6.07643	7.15273	8.0947	6.4448	11.5071	7.59466	4.97234	0.980868	6.08916	6.58855	4.5724	6.6178	1.85739	5.41514	3.30138	Tumor
TCGA-55-1596-01	5.48745	9.91883	5.93952	2.35749	6.56294	2.77621	10.1185	8.92376	3.36773	5.55585	7.1641	7.07902	9.81642	6.11054	11.7795	7.89203	4.14191	0.332299	1.99923	6.77506	4.17001	6.92436	2.65521	5.31049	3.09369	Tumor
TCGA-49-4490-01	6.83382	9.89101	5.47983	1.70961	5.92358	7.42747	11.9863	8.35153	2.00404	4.90521	5.52626	7.56697	8.80244	4.72705	12.0317	6.91756	3.38087	0.768037	5.96171	5.59229	4.19521	6.16345	1.37191	4.61908	2.5123	Tumor
TCGA-62-A471-01	7.26625	10.2142	5.2014	7.12656	6.23987	2.95361	9.74655	9.25442	3.79154	5.65826	6.49418	7.47813	11.1266	6.58067	11.4993	6.35853	3.70625	0.435192	2.34829	7.43674	4.22338	7.77207	0.0709262	7.35944	2.4188	Tumor
TCGA-86-A456-01	8.43479	9.53334	5.6278	2.84218	6.82946	3.02059	10.1309	8.97899	2.78741	5.22442	6.09191	7.64998	10.2588	6.06427	11.4309	7.69398	3.72073	1.04656	7.66711	6.61721	4.14703	6.03161	0.124912	5.92212	2.5654	Tumor
TCGA-49-4512-01	7.69699	9.13038	6.11762	1.12092	6.087	2.9021	12.0551	9.53581	2.26452	4.8352	5.99575	8.03591	10.1907	4.8887	12.0688	6.29199	3.21746	0.950236	6.85242	5.89594	4.43756	5.94977	2.97769	5.09563	2.03016	Tumor
TCGA-75-5122-01	7.6523	9.85572	4.47381	4.00942	6.3216	6.62002	9.2102	8.9223	3.1807	4.34517	4.99078	7.81525	9.89309	7.22886	11.6516	8.38085	3.86115	1.00771	4.53414	6.42234	4.67872	6.31842	0.995737	6.39204	2.41413	Tumor
TCGA-55-A48X-01	7.34593	10.3259	5.33374	1.04958	6.18019	2.95734	10.1004	8.37035	3.0157	4.16708	6.92391	6.75729	9.36294	4.71049	10.9264	7.09752	3.82899	0.671174	7.02385	6.12319	4.49983	5.72586	4.65125	5.66795	3.39051	Tumor
TCGA-86-8278-01	7.27566	11.3726	5.20543	2.57442	6.75331	4.09955	9.02077	8.11329	2.3776	4.99829	6.75135	7.67224	9.82232	5.84928	10.7071	7.13054	4.77207	1.29024	6.27529	6.78388	5.04437	6.02083	0.321199	5.77518	2.81673	Tumor
TCGA-55-6982-01	7.30196	10.0094	5.34781	3.23855	6.59681	3.52167	9.65215	9.04821	2.43602	4.67742	6.90893	7.18579	9.42019	6.52586	11.22	7.2278	4.47735	0.915476	8.51623	6.03538	4.1939	6.53757	3.27821	6.6045	3.32884	Tumor
TCGA-50-5045-01	7.57662	8.67133	4.95663	1.58797	5.69365	4.42771	9.61217	9.64939	2.34198	4.80047	5.80189	6.89199	9.2388	5.12137	11.9044	7.19793	3.21488	0.208347	5.21802	5.36881	4.00525	6.13155	2.56769	5.60994	3.20622	Tumor
TCGA-05-4398-01	6.97725	9.62611	5.44022	1.17565	6.81255	6.65397	10.7595	9.05582	3.32512	4.69808	6.98398	6.69608	10.0857	5.88397	11.8811	7.78383	5.8795	0.217732	8.45757	7.3733	5.02019	6.82744	0.873682	5.9217	3.91675	Tumor
TCGA-78-7152-01	6.3647	9.82261	6.08951	4.69592	6.39153	1.76571	9.06733	9.39914	2.49057	4.89863	6.1056	7.76804	9.88251	5.01984	12.6356	7.75989	3.71817	1.08618	3.99237	6.58005	4.6681	6.14368	0.43572	5.20732	2.91414	Tumor
TCGA-MP-A4TF-01	8.47519	10.5084	6.06591	4.13216	6.6135	3.05873	8.88796	8.06912	2.81033	4.28116	5.73851	6.33349	9.4493	5.22385	11.1407	6.88086	4.17193	0.421936	3.78037	6.41078	4.70466	6.22226	0.104527	5.16304	2.72942	Tumor
TCGA-67-4679-01	5.99771	9.54268	5.65641	1.63757	6.25133	1.20897	9.52242	9.01461	2.96545	4.27966	7.12423	7.97253	9.71164	4.99592	11.5096	8.23817	4.80654	1.60556	8.27934	6.87365	3.80199	5.65266	4.32523	6.80044	2.21189	Tumor
TCGA-91-6836-01	6.58306	10.2262	5.87392	3.94614	6.27706	2.89827	10.9793	8.92567	4.08703	4.7383	6.65107	7.67889	10.0864	7.73374	11.7269	7.19062	3.06273	0.170267	6.50028	7.7772	3.2612	6.82695	0.383803	5.34755	2.40679	Tumor
TCGA-78-8648-01	7.91824	9.40931	4.46644	1.50201	5.78396	4.54455	9.39916	8.17992	2.09562	4.2633	5.00245	6.76693	9.24787	5.8548	10.2504	7.16566	3.90756	0.390887	4.9529	5.76287	4.09317	5.36124	0.148173	5.86033	2.36119	Tumor
TCGA-44-A47A-01	6.79377	10.4161	5.15314	4.05595	5.92458	3.14675	9.89845	9.13055	3.12022	4.46265	6.58695	8.22818	9.63639	5.89041	11.3619	7.97859	4.9389	1.78589	8.40801	7.35594	5.07038	6.24253	2.53252	4.36836	1.9932	Tumor
TCGA-55-A57B-01	8.22403	9.78499	5.56488	4.24092	7.01658	1.3528	11.18	9.12389	3.07329	4.74848	6.80836	6.89581	8.99287	6.30734	10.8165	7.36258	4.77339	1.30901	7.83753	6.21799	4.16043	6.0599	1.53836	5.61139	4.15584	Tumor
TCGA-55-8207-01	7.93787	9.50686	5.34345	1.20757	6.36233	2.18437	10.5609	9.04636	2.16069	4.05046	5.55042	6.66437	11.0949	6.40177	11.2015	7.10269	4.16518	0.75038	8.33715	6.02227	3.94995	5.97158	3.3428	6.42794	2.56485	Tumor
TCGA-55-7576-01	6.68302	10.4741	5.28786	1.3074	6.91442	3.88871	9.83592	8.87814	2.84331	5.23175	5.82606	8.18995	8.62473	5.09997	11.2609	8.00693	5.12751	0.698233	7.69514	6.95747	4.40725	6.14174	0.603017	5.48283	3.22222	Tumor
TCGA-NJ-A55O-01	7.2376	9.85097	5.299	3.60794	6.08484	2.40244	8.0304	8.46504	2.16259	4.77406	6.31551	7.98731	9.93162	6.11044	11.1619	7.61896	4.72719	0.556372	6.12633	6.48965	4.40273	6.21311	0.363142	5.34754	2.45136	Tumor
TCGA-55-A494-01	6.72383	10.364	6.51405	3.12284	6.39006	0.94456	11.5476	8.61609	3.31913	4.34745	8.30005	7.93736	11.3677	5.44767	11.5723	7.24295	5.45887	0.972983	8.07566	6.48615	4.46021	6.4651	0.54435	3.1977	3.29678	Tumor
TCGA-95-7043-01	4.00216	9.92039	5.31921	6.251	6.27796	0.863144	11.3216	8.32311	2.95875	4.91426	5.12664	9.84163	7.5499	7.65417	11.3309	7.07062	3.33256	0.589125	1.64789	6.25359	4.72031	6.04744	1.5777	6.65552	1.25136	Tumor
TCGA-L9-A443-01	7.50433	9.36687	5.63748	1.62243	6.24882	1.30943	11.113	8.94125	2.92094	4.95484	6.10025	7.94987	10.7606	4.92018	11.7647	7.15083	2.4225	1.08113	7.87461	6.3578	4.67853	5.69091	4.1341	6.64052	2.07045	Tumor
TCGA-69-7974-01	7.69083	9.64982	5.34012	2.52486	6.23177	4.1117	10.2046	9.2595	3.30494	4.34455	6.29679	7.95685	9.87965	5.0861	11.1194	7.82834	4.43094	1.25365	8.49578	7.38226	4.25239	6.00973	4.28848	6.58115	2.09798	Tumor
TCGA-NJ-A4YG-01	7.17415	9.72945	5.21904	2.25755	6.12596	2.60309	9.61037	9.15813	2.83156	4.45193	7.31184	7.27985	9.9302	5.35698	12.8134	6.99477	3.12117	0.823474	8.12588	6.67603	4.32381	5.89322	0.0731577	4.68079	2.35672	Tumor
TCGA-69-7760-01	6.7898	9.75063	5.66054	3.37133	5.54147	2.6272	10.7437	8.77347	3.26411	5.61634	5.8317	6.80915	9.78996	5.75297	11.7297	7.43613	3.81604	0.438153	7.05639	7.17242	4.96937	6.2519	0.206867	5.66138	3.06052	Tumor
TCGA-49-4486-01	6.5025	9.35851	5.46871	3.62694	5.19549	1.71596	10.3303	9.36153	1.34985	4.92862	6.77373	6.3344	8.53173	4.01535	13.5754	7.00349	3.76228	1.20739	4.72608	5.42892	4.04472	6.71582	0.692882	3.25374	2.83044	Tumor
TCGA-93-A4JN-01	7.81283	9.61792	4.78662	1.82085	6.46801	3.65759	9.05865	8.35529	3.19929	4.49838	5.44974	6.35214	9.20159	4.9964	10.059	6.75721	3.94979	0.936776	5.89406	5.95366	4.40777	5.34951	0.394811	5.42445	3.30449	Tumor
TCGA-44-7671-01	8.02883	11.1857	5.51617	6.45035	5.86843	1.63946	10.1646	9.13551	2.20298	4.6565	6.65146	7.43045	8.50243	4.91718	11.3936	8.02413	4.12009	0.77977	7.16231	6.51958	4.56755	6.20704	4.96169	5.48341	2.8191	Tumor
TCGA-44-6774-01	7.1358	9.98236	5.70122	2.86569	6.05081	5.64504	9.67989	8.16272	2.60942	5.11725	5.86946	7.56517	8.53643	5.0679	10.7559	7.427	3.67954	0.591139	6.23394	6.53405	4.49629	5.86057	0.852517	6.04341	3.10802	Tumor
TCGA-50-5066-01	6.46918	8.06085	5.21412	3.88344	5.26705	4.96951	9.33548	9.29791	2.66971	5.46503	5.43484	6.32186	9.13713	5.43842	12.6178	7.65017	2.34975	0.369831	4.11787	4.64696	4.18133	6.70997	0.334196	5.94451	2.92696	Tumor
TCGA-50-6594-01	6.11662	10.012	5.78188	2.90087	5.85436	3.94119	11.0449	8.56251	2.88686	5.33958	5.53838	6.44517	8.63279	5.88969	11.0367	7.91653	3.29049	0.70875	8.42194	7.39556	4.21531	7.06855	1.79475	5.63371	3.92213	Tumor
TCGA-44-8119-01	7.32937	9.98534	5.93607	4.38325	5.29329	4.19174	9.10695	8.32897	2.97453	4.97144	5.86325	7.39451	9.46283	5.89993	12.021	7.1705	4.16224	1.38842	2.96656	6.62707	5.0474	5.82576	1.15905	5.00701	2.16072	Tumor
TCGA-49-AAR2-01	5.43412	8.83194	4.46289	2.95591	4.40658	3.4196	10.658	9.19396	2.5533	4.50906	5.93303	6.87039	10.0803	3.52804	11.5159	5.58296	1.83441	0.60097	3.28228	5.52565	4.04555	5.78824	1.22715	2.80591	1.20711	Tumor
TCGA-44-6779-01	6.86103	10.0918	4.95879	4.63954	6.31494	2.94958	9.49754	8.8222	3.31275	6.29591	5.74175	6.96292	8.96449	6.30163	11.0416	9.27912	4.7981	0	2.5081	7.47433	4.71178	6.12209	0.0653037	6.22613	2.40656	Tumor
TCGA-86-8669-01	6.31733	9.79946	5.63575	2.61842	6.29567	1.62859	10.6901	8.53942	2.2542	4.50072	6.87812	7.48714	9.32368	5.51233	11.9782	7.3096	4.7697	1.74384	8.14514	7.26006	4.07215	6.57579	1.34284	4.6184	2.53566	Tumor
TCGA-05-5715-01	7.45435	9.39992	4.96433	4.61196	6.43236	2.73558	10.2456	8.68724	1.97779	4.53891	7.64691	8.1277	8.62332	6.51696	10.9848	7.16931	4.37615	0.434544	7.80637	6.41463	3.88166	6.48957	3.0966	5.36381	2.3475	Tumor
TCGA-69-A59K-01	6.31299	9.39352	5.48908	4.61059	6.40469	3.08875	10.3721	8.41278	3.22652	3.76492	5.74067	6.62955	9.94018	7.28869	10.7392	6.80916	4.25389	0.897068	5.62099	6.98108	4.43109	6.12178	4.18803	4.43761	2.35793	Tumor
TCGA-55-A491-01	7.67402	9.61485	5.60205	3.39382	5.91213	3.41891	10.8749	8.657	2.5729	5.17619	6.31972	7.34082	10.4592	4.94185	11.0574	7.30925	3.41823	0.470854	5.93934	6.73716	5.10456	6.58927	3.46559	4.3117	2.98356	Tumor
TCGA-71-8520-01	7.3522	10.0581	5.08706	2.50616	6.60638	3.4673	10.5321	8.79115	3.19816	4.86991	7.03033	7.08813	9.74611	6.31049	10.0809	6.85293	4.27528	1.35477	8.4281	6.74497	4.36071	6.232	0.402455	6.02629	3.75834	Tumor
TCGA-91-8496-01	6.53105	8.68889	4.74582	1.51716	5.93234	6.89083	9.19886	9.17059	1.68991	4.2259	6.50894	6.04493	8.97208	6.17197	11.7802	7.67872	4.3563	1.38168	5.98188	5.52983	3.35739	5.85694	0.708593	5.49373	3.28603	Tumor
TCGA-69-8254-01	7.50411	9.65767	5.15775	4.61026	6.66886	2.13653	8.61526	8.68769	2.56717	3.88368	7.00222	7.85961	9.30013	6.02844	10.8848	7.26994	4.61088	1.38357	6.50565	5.90121	4.33976	6.11175	5.42725	5.66409	3.29429	Tumor
TCGA-95-A4VP-01	8.08778	9.59349	5.20596	3.48172	5.74211	4.37775	10.3581	8.66775	2.63852	5.05545	6.54383	8.12653	10.6438	4.60259	11.6371	6.65565	3.132	0.395156	5.89233	6.36471	5.15031	6.50441	0.740523	5.31183	2.2677	Tumor
TCGA-95-8039-01	7.59432	10.1477	5.54455	1.79071	6.23152	2.26019	9.05614	9.84028	2.57391	5.42963	5.95164	6.39462	10.9748	6.1091	10.6041	7.65633	4.58859	1.16076	7.18611	7.03456	4.4696	6.37374	2.22488	6.45833	3.02868	Tumor
TCGA-86-8076-01	6.76322	9.8449	5.31054	2.59135	6.09974	2.16985	8.47692	8.61184	1.91242	5.30498	5.87651	6.88063	9.92002	5.04245	12.0239	7.96145	3.61622	0.32028	3.87437	6.62557	4.11834	6.02034	3.51888	6.47657	2.826	Tumor
TCGA-44-2659-01	5.84467	9.21687	5.11205	2.69434	6.11558	5.99316	9.232	8.64897	2.42965	4.24223	6.75371	8.0053	8.83391	5.08424	11.223	7.74699	4.44048	0.638204	8.09365	6.97836	5.0565	5.4565	0.810459	4.74341	2.31131	Tumor
TCGA-55-8203-01	7.11843	10.1673	5.82868	3.01455	6.37094	2.79095	9.71898	8.05973	2.95567	4.34593	6.88587	7.69756	9.54551	4.71126	11.0585	7.41991	3.54899	1.18657	7.05773	6.51556	4.46246	6.69487	0.0733833	5.23019	3.62835	Tumor
TCGA-MP-A5C7-01	5.4829	10.5705	5.64725	6.23613	5.95635	0.592409	9.66784	7.82233	2.58133	4.84759	7.03252	7.28099	9.6358	4.78011	10.9901	7.66381	4.19707	1.98483	3.93003	6.53551	4.88144	5.90993	0.200588	3.75342	2.84829	Tumor
TCGA-78-7220-01	6.50829	10.549	5.80341	5.23697	6.82969	6.50181	9.15645	9.30222	4.75419	5.67595	6.82491	7.91273	9.66689	8.82259	9.68431	8.03711	5.41817	0.554085	5.4626	7.87724	4.377	8.47899	0.520037	6.56922	3.52934	Tumor
TCGA-78-7153-01	5.91254	10.3162	4.01574	2.85331	5.71487	3.04422	10.7091	8.56158	1.97643	5.58813	6.50335	7.34172	9.81486	4.96999	13.4356	7.91643	3.1673	1.5848	7.48561	6.75667	3.89078	6.15221	1.45659	4.69072	3.0278	Tumor
TCGA-55-7910-01	5.99717	10.1785	4.87935	3.99639	6.65224	4.23801	9.77266	7.61766	3.34423	5.7982	6.06016	8.43703	10.0016	4.60301	10.5424	7.08813	4.43964	0.533665	4.05298	7.43777	5.03712	7.05255	4.99031	6.22776	1.86743	Tumor
TCGA-64-5778-01	6.32472	9.80386	5.70557	0.456126	6.08261	1.82035	11.0302	9.32712	3.39488	4.56649	6.00023	7.29842	9.85121	4.31167	11.5618	6.57657	2.63786	0.205194	6.74447	4.77475	4.35945	6.72295	1.96826	5.06104	2.69688	Tumor
TCGA-55-7815-01	6.93892	10.8745	6.38704	5.59295	6.62667	2.11416	5.49501	7.19211	3.60857	5.48221	7.38028	6.76209	8.85475	6.68795	8.94289	8.26187	4.19585	1.11299	7.29001	7.14037	3.85674	6.39769	0.073679	8.10753	5.45656	Tumor
TCGA-55-6985-01	8.00052	9.91185	5.62723	2.29252	7.48625	4.69984	9.99736	9.00389	2.70139	4.76307	6.30042	6.94649	10.1737	5.85018	11.0461	7.47686	4.91153	0.590903	5.69372	6.47696	4.61836	6.13821	6.03688	5.69436	3.40807	Tumor
TCGA-69-7761-01	7.01552	9.1504	5.0984	3.19485	6.14831	1.66851	9.28222	7.04065	3.48642	4.40482	6.71787	6.64013	9.14003	7.24873	9.40742	8.01512	4.63501	0.15413	4.5619	6.25362	4.15071	5.82818	0.349732	5.92232	2.1287	Tumor
TCGA-MN-A4N4-01	7.82425	9.8064	5.20347	3.25955	6.08104	2.16266	9.85408	8.84021	2.52532	4.72498	5.69644	6.65076	8.22815	5.09514	11.044	7.18666	3.95639	0.373201	5.01516	5.75278	4.08234	5.38746	2.20645	5.11658	2.83794	Tumor
TCGA-55-6972-01	5.17811	9.397	5.53113	4.28558	5.72536	0.935874	10.1007	9.3941	3.00234	4.8043	6.87653	7.36456	9.35469	3.24927	12.111	8.15628	3.86733	1.31516	1.50179	5.88568	4.1558	5.88301	0.445841	3.26362	2.93723	Tumor
TCGA-55-6985-11	8.4391	9.12926	5.50701	2.93596	7.12319	4.09861	9.27685	8.57258	2.21246	4.70333	7.26747	6.68533	10.0755	6.91061	10.7752	8.11817	4.8783	0.742424	5.26807	6.30755	4.10991	5.99975	5.17169	6.61289	3.48889	Normal
TCGA-44-2668-11	8.59992	8.82492	4.51905	0.895956	6.7045	6.30599	8.98154	8.66178	2.11254	3.85183	6.45726	7.30591	9.85572	6.82768	10.5911	8.07174	5.19152	0.662682	5.55281	6.56669	4.11156	6.10771	0.977269	6.91218	3.07522	Normal
TCGA-91-6835-11	7.75472	9.54941	5.24225	1.0973	6.96319	3.03115	9.69482	8.72761	2.04114	4.98074	6.85243	6.17038	9.82256	6.65823	10.7943	7.61874	4.42944	0.956069	5.53299	6.20595	4.31723	5.78008	8.78582	5.98869	3.67697	Normal
TCGA-50-5932-11	7.87376	9.09078	5.34664	0.896125	6.95662	2.77147	8.71822	8.12102	1.75067	4.30503	6.77891	6.70922	9.27373	7.21819	10.3447	8.3562	5.43756	0.35781	5.50146	6.34181	3.93533	5.60352	3.53793	6.97426	3.68892	Normal
TCGA-91-6828-11	8.65508	9.26958	5.49461	1.99438	7.13355	5.85582	9.35301	8.4339	1.59064	4.29411	7.06146	6.73968	10.3515	7.10788	10.5251	7.9173	4.95728	0.79913	5.07417	6.17504	4.01021	5.54186	6.35403	7.07717	3.2608	Normal
TCGA-44-3398-11	7.79666	8.92796	5.18255	1.33328	6.74303	4.86021	9.25822	8.58157	1.71501	4.50267	6.94144	6.42321	9.2143	7.34102	11.0133	8.0878	4.83309	0.532132	5.98571	6.39364	3.98941	5.75731	6.82256	6.26936	3.57359	Normal
TCGA-91-6847-11	6.52809	8.95315	5.12921	1.4311	6.7475	2.22197	9.73897	8.54214	1.35753	4.68091	6.818	6.65575	9.29788	6.7999	10.6627	7.84474	5.28988	0.590516	4.65833	6.16404	4.09321	5.51827	6.44719	6.07644	3.25652	Normal
TCGA-49-6743-11	9.34529	8.82411	5.31815	1.03026	7.06302	2.80519	8.8237	8.45141	1.59315	5.01832	7.02938	6.6484	9.70026	7.5981	10.8819	8.28192	4.82153	0.649133	5.39222	6.20373	3.95348	5.96741	1.4312	7.1844	3.4444	Normal
TCGA-38-4625-11	7.74507	8.47948	5.02725	0.730615	6.12218	4.39679	9.18861	9.19095	1.08291	4.22275	7.12717	7.18125	9.21436	7.16518	11.3935	7.90467	4.62357	0.600092	4.95848	6.11979	3.55896	6.14837	4.89484	6.06746	3.31497	Normal
TCGA-44-6778-11	9.27969	8.97962	5.46498	1.83562	7.31606	2.69182	8.83437	7.98914	1.84444	4.27699	6.26534	6.56578	10.3625	7.34578	10.6609	8.52009	4.86228	0.480935	4.94991	6.16994	3.91349	5.61686	2.04562	6.77957	3.34142	Normal
TCGA-44-6146-11	8.0814	8.85453	5.26268	1.26948	7.00216	4.47421	8.96713	7.98751	1.72518	4.10373	6.72033	6.58659	9.47585	7.59541	10.5299	7.99183	5.14267	0.699829	5.73142	6.31001	3.92025	5.53717	1.46404	6.18836	3.46176	Normal
TCGA-50-5939-11	8.72369	8.85284	5.27387	1.04347	7.0122	2.71121	9.23951	8.44918	1.65443	4.37592	6.7334	6.61987	9.61751	7.39274	10.5538	8.22608	5.1062	0.574244	5.05211	6.46057	3.73865	5.68176	1.85211	7.20015	3.61136	Normal
TCGA-44-6144-11	7.25097	8.96775	5.37705	1.34237	6.47829	3.63857	9.14611	8.51471	1.90086	4.36192	6.82831	6.99079	9.54029	7.10424	10.727	8.01846	5.21137	0.875456	5.66383	6.48807	4.10954	6.03671	0.686318	7.00732	2.5862	Normal
TCGA-55-6979-11	8.45025	8.97902	5.07497	1.49093	6.89857	2.12316	9.3264	8.57029	1.96747	4.47261	6.63762	6.61662	10.2101	8.17063	10.758	8.22515	5.07748	0.382894	5.93726	6.1812	3.87624	5.83688	3.18406	6.24654	2.9936	Normal
TCGA-73-4676-11	7.63357	8.22202	4.93739	0.541906	6.2475	4.13647	9.15145	8.80989	1.33532	4.58787	7.1007	6.94464	9.88425	5.88816	11.084	8.19127	4.61691	0.552058	5.28555	5.70905	3.4901	6.27281	2.60975	6.96807	2.82787	Normal
TCGA-55-6982-11	6.92789	9.04305	5.22172	1.08878	6.69018	1.90755	9.44347	8.50026	2.17976	4.62324	6.83342	6.48098	9.42509	7.44148	10.6422	8.13475	5.20112	0.735094	5.80852	6.35755	4.29491	5.67419	5.02713	6.5303	3.34808	Normal
TCGA-55-6972-11	6.93922	8.8686	5.23633	1.33916	6.81909	2.03085	9.10272	8.15219	1.91849	4.30651	6.75479	6.59803	9.53763	6.94623	10.5167	7.98566	4.92576	0.505135	4.57399	6.25189	4.07765	5.63937	3.05492	6.47577	3.23194	Normal
TCGA-50-5930-11	7.55531	8.61258	5.17005	0.239653	6.58661	4.86006	8.97046	8.48632	1.42124	4.11005	7.28556	7.13038	9.58022	6.56842	10.5932	7.92915	5.19605	0.562686	5.56736	6.19306	3.91873	5.78455	0.386497	7.19014	3.29199	Normal
TCGA-55-6980-11	6.16176	8.95931	5.2172	1.11863	6.66728	1.84094	9.03186	8.18065	1.80123	4.08161	6.72235	6.59787	9.39592	6.67837	10.5469	7.66843	4.88376	0.553576	4.91463	6.20377	4.01041	5.52333	4.59328	6.01806	3.16929	Normal
TCGA-44-6145-11	9.42947	8.94649	5.09672	1.0381	6.95697	6.22395	9.17888	8.40988	1.73905	4.28118	6.8269	6.9548	10.2999	7.148	10.6797	7.87421	4.86024	0.464097	5.57526	6.07853	4.01385	5.80067	4.17874	7.29189	3.27404	Normal
TCGA-55-6970-11	7.9521	8.98534	5.52472	2.12353	6.94597	3.21348	8.62413	7.97317	2.08859	4.50623	6.85522	6.38214	10.0146	8.16885	10.1489	8.37215	5.08434	0.723945	5.61561	6.30387	3.88685	5.71767	2.48496	7.22724	3.05375	Normal
TCGA-55-6968-11	6.98017	9.37982	5.11338	0.787403	6.00849	3.86871	9.33561	8.58655	2.29561	4.51671	7.29042	6.74047	9.08185	6.99386	11.0545	7.75708	4.7627	0.895124	4.85468	6.4401	3.87465	6.09017	3.36579	6.65254	3.04747	Normal
TCGA-49-4512-11	5.86261	8.66217	5.30637	0.461491	6.13697	1.83128	8.99136	8.68854	1.08481	5.28021	6.48962	6.20448	9.35312	7.63519	11.6914	8.11295	4.08464	0.449783	5.49298	5.37654	3.46363	6.21997	4.13873	6.53655	3.02816	Normal
TCGA-55-6983-11	7.46255	9.16253	5.15536	2.2548	6.83764	3.19802	8.70022	8.30389	2.21529	4.48351	6.94411	6.45938	10.0372	8.3698	10.5204	8.33978	5.01322	0.671196	5.81191	6.43341	3.77706	5.85512	3.877	7.28166	3.19507	Normal
TCGA-44-3396-11	8.36455	8.70443	5.04758	1.45321	6.83518	4.63762	9.01618	8.36079	1.73835	4.18862	6.76704	6.81827	9.32617	7.16252	10.5451	8.15934	5.16449	0.639299	4.74001	6.31837	4.03937	5.66237	5.86289	6.70802	3.466	Normal
TCGA-50-5931-11	8.37409	9.05664	5.12597	1.78993	7.21583	6.17467	9.02272	8.54112	1.31659	4.20523	6.50199	6.67093	9.96852	7.74348	10.5338	8.09337	4.96132	0.560476	4.43101	6.05449	3.62767	5.59543	0.718519	7.44241	2.94187	Normal
TCGA-44-2665-11	8.1474	8.82037	4.86902	1.04486	6.46961	3.29966	9.51335	8.48311	1.60817	4.19626	6.02532	7.40841	9.20067	7.50778	10.9189	7.73809	5.25708	0.575272	5.6711	6.35005	3.81885	5.8508	2.35726	7.06064	3.13919	Normal
TCGA-44-6776-11	7.51274	9.0032	5.67521	2.1193	7.1091	3.12086	8.90986	8.1349	1.76439	4.41865	7.2739	6.95819	9.81877	6.82586	10.5117	7.93833	5.23607	0.862723	5.83062	6.38691	4.13617	5.66687	5.66525	7.52371	3.22042	Normal
TCGA-44-6777-11	7.46213	9.20203	4.85152	0.585786	6.32618	3.13572	9.3244	8.50521	1.79939	4.4359	7.15524	6.89082	8.82488	7.04334	10.6291	7.99664	4.83816	0.792853	5.37679	6.28705	3.89523	5.69404	4.01333	6.90328	3.36843	Normal
TCGA-50-5936-11	7.59381	9.09986	5.38697	2.03379	7.08937	3.35331	9.24339	8.41064	1.60865	4.27458	6.99989	6.92694	9.78617	7.71637	10.4776	8.32506	5.27186	0.689106	4.81151	6.48204	3.62446	5.7608	1.95525	6.99022	3.40174	Normal
TCGA-49-6761-11	7.09069	8.73691	5.27797	1.69927	6.60704	4.78992	8.86914	8.67803	1.28422	4.74918	7.15955	6.87817	9.27351	5.56093	11.0565	7.79059	4.87692	0.909225	5.70296	6.19967	3.90445	5.78349	1.57141	6.66899	2.68989	Normal
TCGA-44-2657-11	7.79325	9.1085	4.82845	1.01036	6.15229	2.75001	9.03323	8.63324	2.57437	4.48789	6.66459	6.39488	9.05714	7.02163	11.1179	7.8803	4.94317	0.837999	6.02513	6.3397	3.7865	5.93209	4.97599	6.55228	2.71468	Normal
TCGA-44-2662-11	9.78883	8.73981	4.8866	1.12119	6.87537	2.99305	9.59873	8.42921	1.36883	3.92021	6.65025	7.32422	9.9189	7.04151	10.5567	7.76425	5.0703	0.466312	4.92951	6.22097	3.7459	5.49918	2.03845	6.65795	2.99359	Normal
TCGA-91-6849-11	8.43214	8.70232	5.37832	1.36991	7.16271	4.13032	9.07188	8.26261	1.50584	4.21845	6.69732	6.67893	9.81511	7.17218	10.5594	7.70496	5.02149	0.682123	4.96325	6.1666	4.12602	5.63169	6.5671	6.50055	3.41952	Normal
TCGA-50-6595-11	6.60414	8.79572	5.34439	1.43085	6.83665	2.10504	9.01301	8.33549	1.57332	4.33192	6.73253	6.23547	9.00806	7.19923	10.6128	8.24884	4.94196	0.526746	4.61	6.32537	4.01335	5.61937	4.47214	6.68623	3.34526	Normal
TCGA-38-4627-11	7.94455	8.76678	5.09486	0.821885	6.33769	3.86054	9.75465	9.0079	1.32336	4.76567	7.05706	6.75313	9.39995	5.87392	11.3921	8.24832	4.20124	0.496991	5.63414	5.77472	3.62601	6.52161	2.22534	7.17398	3.27476	Normal
TCGA-44-2655-11	7.04616	8.93857	5.16	1.3323	6.63048	2.89464	9.35554	8.57569	1.65666	4.36382	6.49669	6.86762	8.70001	6.82588	10.909	8.01855	4.72532	0.691455	4.32344	6.3568	3.80755	5.66147	5.90394	6.54477	3.31543	Normal
TCGA-44-6147-11	10.1276	9.27239	4.99348	1.72516	7.37641	8.36497	9.33229	7.87309	1.82781	4.07449	6.33938	7.5998	11.0378	7.47694	10.3682	7.77644	4.93562	0.277756	5.28474	6.28995	4.16232	5.42017	2.53059	7.69175	2.92864	Normal
TCGA-38-4626-11	8.393	8.48608	4.85788	1.43034	6.60201	4.56285	9.02047	9.19114	1.53013	4.10902	7.06301	6.96059	10.2021	6.54102	11.0782	8.21713	4.66587	0.457001	5.47855	6.04383	3.86629	6.43477	5.30874	6.52069	3.31611	Normal
TCGA-44-6148-11	6.68337	8.62796	5.4206	1.22875	6.74919	2.27495	9.17417	8.25128	1.75275	4.3814	7.03802	6.67481	9.1685	6.02972	10.4705	8.08441	4.85582	0.714176	5.60778	6.18861	4.21258	5.58034	7.01861	6.16805	3.54505	Normal
TCGA-91-6829-11	7.491	9.01821	5.12993	1.08659	6.31537	2.27905	9.53477	8.92381	2.58843	4.23078	6.98009	7.07265	9.61676	8.66498	10.5716	8.18312	4.40649	0.698808	5.57454	6.50267	4.11443	6.32657	4.43226	6.34189	3.56595	Normal
TCGA-55-6986-11	7.17379	8.79955	5.43821	1.01263	6.92815	2.70108	9.39681	8.63497	1.70702	4.72073	6.7234	6.30221	9.58976	7.34762	10.5567	7.71442	4.73608	0.759411	4.64993	5.94759	4.27451	5.45665	8.21374	6.06658	3.52128	Normal
TCGA-55-6984-11	7.37956	8.89614	5.26028	0.522394	6.96374	1.81927	9.2202	8.76059	1.61298	4.9061	6.9549	6.102	9.70307	6.59468	10.5825	8.0697	5.13275	0.471425	5.46727	6.13434	4.03266	5.86517	5.71063	6.46674	3.37581	Normal
TCGA-91-6836-11	7.39854	8.9764	5.33697	1.32081	6.58608	3.2486	9.07277	8.52094	2.03823	4.50092	7.28162	6.42838	9.72399	6.94348	10.7871	8.20367	5.11426	0.958308	5.79496	6.34001	3.98163	5.79956	4.49128	6.51025	3.05045	Normal
TCGA-50-5933-11	9.68011	9.01747	5.09124	2.20052	7.372	7.14401	8.74111	8.24702	1.54558	3.86121	6.72516	7.04141	10.8798	7.69229	10.6315	7.9755	5.00901	0.544087	4.39848	6.25157	3.70707	5.44961	5.61644	7.29327	2.92381	Normal
TCGA-91-6831-11	9.0656	8.93714	5.92467	2.2232	7.70769	5.54963	8.46599	7.96003	1.64347	4.55081	6.65915	6.47188	10.4665	7.43077	10.5102	8.20287	5.68781	0.75164	5.49208	6.23087	4.00639	5.6747	0.617944	7.75445	3.25316	Normal
TCGA-49-4490-11	7.56692	8.50326	5.13661	0.93387	6.42229	5.63926	9.03266	8.30388	1.37772	4.72894	6.76269	6.54896	8.95262	7.18895	11.7955	8.11464	4.47568	0.514372	4.6239	5.64552	3.57772	6.41622	3.02491	6.78468	3.39791	Normal
TCGA-44-2661-11	7.54133	9.12937	5.05412	0.710611	6.71577	2.6672	9.45161	8.65835	1.72317	4.4643	6.37563	6.41493	9.00837	6.5947	10.7659	8.14633	5.20996	0.846607	5.70533	6.49827	3.99085	5.78447	2.13713	6.46884	3.39661	Normal
TCGA-38-4632-11	7.49876	8.69041	5.15993	4.33414	6.09016	3.14513	7.80336	8.50031	1.42537	4.97318	5.99913	6.42576	10.0322	4.75236	11.1655	8.41658	4.82901	0.551001	6.34514	5.88131	3.72082	6.34345	2.16643	6.42848	2.27886	Normal
TCGA-55-6971-11	7.17692	8.76149	5.2301	1.75917	6.57802	3.29977	9.04915	8.10297	2.06851	4.23019	7.2833	6.16453	9.88868	7.17623	10.4427	7.96957	5.26227	0.666809	5.85214	6.38916	3.9563	5.63396	0.540874	6.51884	3.13542	Normal
TCGA-49-6742-11	8.29967	9.18103	5.05884	0.690009	6.54483	3.29299	9.03089	8.6821	1.82696	4.61087	6.76349	6.53084	9.85629	7.11701	10.6849	8.12255	5.19009	1.24266	6.60266	6.15992	3.76535	5.9038	7.17945	6.30848	3.28536	Normal
TCGA-55-6978-11	6.89859	8.756	5.51801	1.54493	7.12549	2.55988	9.13391	8.62091	1.77358	4.65176	6.87311	6.61698	9.67013	6.61354	10.6841	7.97475	5.02968	0.409758	4.81529	6.1717	4.29324	5.76988	6.82275	6.85751	3.22661	Normal
TCGA-55-6975-11	8.07724	8.83419	5.19747	3.15265	6.81823	4.18166	8.45536	8.23623	2.17348	4.26784	7.21494	6.40075	9.78686	7.38871	10.7459	8.0909	5.37333	1.12299	5.62292	6.42149	3.63044	5.54123	1.47531	6.70397	2.99714	Normal
TCGA-44-5645-11	6.01064	8.82998	5.23647	0.74659	6.44834	2.9952	9.33998	8.46936	1.62638	4.33782	6.9599	6.49624	8.89346	7.29548	10.7716	7.88045	5.07268	0.740684	4.38231	6.29874	4.01945	5.93643	4.19259	5.99497	3.11847	Normal
TCGA-55-6969-11	7.33574	8.70244	5.09034	1.48118	6.62919	3.54204	9.05282	8.50651	2.35768	4.32976	6.69394	6.78337	10.1364	7.33362	10.4173	7.98073	5.12003	0.840278	6.06995	6.13346	3.95221	5.69393	2.23028	6.43347	2.79608	Normal
TCGA-49-6745-11	6.85561	8.58404	5.1725	0.57837	6.29569	3.64743	9.15406	8.80645	1.20204	4.87595	6.94614	5.78577	9.37177	7.4853	11.5203	8.08252	4.59635	0.756329	4.16212	5.51114	3.67273	6.33694	5.65141	6.59429	3.64895	Normal
TCGA-49-6744-11	7.25126	8.87994	5.57501	1.35993	6.6703	3.16379	8.42718	8.16692	1.67645	4.58184	6.8638	7.03163	9.15401	7.68308	10.3925	8.50658	5.38104	0.77086	5.91791	6.47851	3.91496	5.66744	3.99031	7.52576	3.34989	Normal
TCGA-50-5935-11	7.4372	9.03108	5.17941	0.87522	6.76259	2.60896	9.39981	8.48722	1.64413	4.41071	6.5894	6.49499	8.92304	7.40179	10.8326	8.44991	5.05266	0.532043	5.40685	6.48843	3.94773	5.66034	6.20586	7.66572	3.40887	Normal
TCGA-55-6981-11	7.80631	8.94606	5.35178	1.69865	6.94247	3.07834	9.39752	8.45309	2.24399	4.48059	6.54677	6.85599	9.98012	8.03195	10.42	8.10132	4.78911	0.575724	5.26437	6.41807	4.01119	5.65029	3.6072	6.84377	3.30013	Normal
