# Supplementary material for: Ferroptosis regulator FANCD2 is associated with immune infiltration and predicts worse prognosis in lung adenocarcinoma
Source: Front Genet. 2022 Oct 4;13:922914. doi: 10.3389/fgene.2022.922914 (PMC9576926; doi:10.3389/fgene.2022.922914)
Supplement: Supplementary file 2 [file Table4.XLS]

## Sheet: Table S4(Figure4)
	Table S4. Correlation analysis of common immune checkpoint molecules and CD276 in the setting of LUAD
Genes	Gene1	Gene2	cor	p.value	pstar
cor.result.rho	CD276	LPCAT3	0.106237	0.0161122	*
cor.result.rho1	CD276	HSPA5	0.171346	9.83033e-05	**
cor.result.rho2	CD276	CARS1	0.297949	7.12662e-12	**
cor.result.rho3	CD276	CDKN1A	0.380178	0	**
cor.result.rho4	CD276	CS	0.277076	2.03987e-10	**
cor.result.rho5	CD276	GLS2	-0.213015	1.12212e-06	**
cor.result.rho6	CD276	ALOX15	-0.112522	0.0107582	*
cor.result.rho7	CD276	SAT1	0.0179809	0.684425
cor.result.rho8	CD276	ACSL4	0.161005	0.000254938	**
cor.result.rho9	CD276	EMC2	-0.00758949	0.863799
cor.result.rho10	CD276	RPL8	-0.077652	0.0788971
cor.result.rho11	CD276	FANCD2	0.201446	4.4531e-06	**
cor.result.rho12	CD276	NFE2L2	0.178749	4.80166e-05	**
cor.result.rho13	CD276	DPP4	-0.0657521	0.136919
cor.result.rho14	CD276	TFRC	0.207708	2.20057e-06	**
cor.result.rho15	CD276	ATP5MC3	0.173677	7.86892e-05	**
cor.result.rho16	CD276	GPX4	-0.00194917	0.964861
cor.result.rho17	CD276	FDFT1	-0.0131329	0.766587
cor.result.rho18	CD276	MT1G	0.153113	0.000508381	**
cor.result.rho19	CD276	NCOA4	0.0132992	0.763719
cor.result.rho20	CD276	SLC7A11	0.129872	0.00323083	**
cor.result.rho21	CD276	HSPB1	0.161826	0.000236848	**
cor.result.rho22	CD276	CISD1	0.130606	0.00306007	**
cor.result.rho23	CD276	SLC1A5	0.143973	0.00108671	**
cor.result.rho24	CD276	ATL1	0.160824	0.000259102	**
