# Supplementary material for: Ferroptosis regulator FANCD2 is associated with immune infiltration and predicts worse prognosis in lung adenocarcinoma
Source: Front Genet. 2022 Oct 4;13:922914. doi: 10.3389/fgene.2022.922914 (PMC9576926; doi:10.3389/fgene.2022.922914)
Supplement: Supplementary file 3 [file Table2.XLS]

## Sheet: 573a3cba-4864-11ec-a734-0242ac1
	Table S2. Clinical information of two ferroptosis regulator clusters in LUAD
	Cluster1	Cluster2	P_value
Alive	54	272
Dead	48	139	0.018
Mean (SD)	64.9 (10.1)	65.4 (10)
Median [MIN	MAX]	67 [40	88]	66 [33	87]	0.654
FEMALE	44	232
MALE	58	179	0.021
ASIAN	2	5
BLACK	10	42
WHITE	75	312
AMERICAN INDIAN		1	0.83
T1	6	60
T1a	10	37
T1b	13	42
T2	37	130
T2a	13	69
T2b	8	19
T3	9	38
T4	5	14
TX	1	2	0.325
N0	56	274
N1	22	73
N2	23	51
NX	1	10
N3		2	0.03
M0	65	279
M1	8	10
M1b	2	3
MX	26	114
M1a		2	0.038
IA	17	113
IB	24	115
IIA	10	40
IIB	17	53
IIIA	20	53
IIIB	3	8
IV	10	16
I		5
II		1	0.034
Metastasis	11	50
Metastasis:Recurrence	2	6
Recurrence	8	40
Metastasis:Primary		1
Primary		11	0.85
Non-smoking	10	64
Smoking	89	336	0.187
Non-radiation	17	124
Radiation	4	9	0.145
Neoadjuvant	1	2
No neoadjuvant	100	409	1
Ancillary:Chemotherapy	1	2
Chemotherapy	37	117
Chemotherapy:Immunotherapy	3	1
Chemotherapy:Other. specify in notes:Targeted Molecular therapy	1	1
Chemotherapy:Targeted Molecular therapy	1	5
Immunotherapy	1
Vaccine	1
Chemotherapy:		3
Chemotherapy:Other. specify in notes		1
Targeted Molecular therapy		2	0.177
