# Supplementary material for: Ferroptosis regulator FANCD2 is associated with immune infiltration and predicts worse prognosis in lung adenocarcinoma
Source: Front Genet. 2022 Oct 4;13:922914. doi: 10.3389/fgene.2022.922914 (PMC9576926; doi:10.3389/fgene.2022.922914)
Supplement: Supplementary file 4 [file Table5.XLS]

## Sheet: 84cb7474-40ac-11ec-b463-0242ac1
	Table S5. Clinical information and expression data of FANCD2 in LUAD
	times	status	FANCD2	Age	Gender	pTNM_stage	time
TCGA-44-7660-01	592	0	3.49026	72	M	I	592
TCGA-97-A4M6-01	568	0	2.71063	45	F	I	568
TCGA-38-4627-01	1147	1	1.46656	64	F	II	1147
TCGA-93-A4JO-01	33	1	2.98029	70	M	I	33
TCGA-97-7937-01	564	0	3.196	65	M	I	564
TCGA-62-A472-01	910	0	4.56472	70	M	II	910
TCGA-49-6743-01	1621	0	3.24188	81	F	III	1621
TCGA-50-6597-01	1268	1	1.22408	79	F	I	1268
TCGA-55-A490-01	99	1	2.18475	78	M	II	99
TCGA-99-8032-01	44	0	2.9206	61	M	I	44
TCGA-55-8299-01	469	1	3.42707	61	F	I	469
TCGA-64-1676-01	1728	0	1.91949	58	M	I	1728
TCGA-86-8279-01	949	0	3.23938	46	M	II	949
TCGA-97-A4M5-01	634	0	2.35624	83	M	I	634
TCGA-78-7536-01	244	1	3.59862	69	M	III	244
TCGA-55-8208-01	674	0	2.61962	73	F	I	674
TCGA-95-7562-01	87	1	3.82821	71	M	II	87
TCGA-49-6761-01	354	0	2.48493	68	F	III	354
TCGA-50-6593-01	336	1	2.93935	49	F	III	336
TCGA-55-7728-01	704	0	2.66359	64	F	I	704
TCGA-86-8055-01	124	1	2.97555	79	M	II	124
TCGA-73-4668-01	467	0	2.07077	66	F	II	467
TCGA-55-8090-01	598	1	2.65405	80	M	I	598
TCGA-38-7271-01	800	1	2.27798	72	F	I	800
TCGA-55-8514-01	520	0	1.50297	70	F	I	520
TCGA-50-5932-01	1235	1	2.20804	75	M	II	1235
TCGA-95-A4VN-01	553	0	3.65997	62	F	II	553
TCGA-86-7954-01	605	0	2.7892	68	F	I	605
TCGA-91-A4BC-01	44	0	3.33653	59	M	II	44
TCGA-44-6146-01	728	0	2.38225	64	M	II	728
TCGA-62-A470-01	1194	1	3.66073	84	M	I	1194
TCGA-55-7911-01	537	0	4.09903	70	F	I	537
TCGA-50-8460-01	829	0	2.14625	74	M	I	829
TCGA-55-6981-01	1379	1	3.13455	53	F	III	1379
TCGA-44-8120-01	260	0	2.45361	58	M	I	260
TCGA-55-8614-01	536	0	3.18509	76	M	I	536
TCGA-64-1677-01	628	1	3.38953	77	F	III	628
TCGA-97-8552-01	626	0	2.23717	55	F	I	626
TCGA-69-8253-01	426	0	1.59143	59	F	II	426
TCGA-86-8668-01	423	0	2.66595	61	F	I	423
TCGA-86-8074-01	24	0	3.16872	62	F	II	24
TCGA-55-8092-01	154	1	3.24935	75	M	II	154
TCGA-NJ-A4YQ-01	1432	0	2.57671	69	F	I	1432
TCGA-55-6983-01	2823	0	2.17189	81	M	II	2823
TCGA-62-8394-01	139	1	3.49133	65	F	III	139
TCGA-44-2661-01	1159	0	2.33204	69	F	I	1159
TCGA-44-7659-01	691	0	2.97833	70	M	I	691
TCGA-55-6712-01	171	1	2.85757	71	M	II	171
TCGA-97-7553-01	1870	0	2.88247	58	F	I	1870
TCGA-55-7724-01	705	0	3.05144	76	F	I	705
TCGA-73-4659-01	711	1	2.64006	66	M	III	711
TCGA-50-6673-01	22	1	2.7783	84	F	I	22
TCGA-78-7542-01	321	1	3.78025	56	M	I	321
TCGA-38-4625-01	2973	0	3.26486	66	F	I	2973
TCGA-55-7570-01	824	0	4.20687	60	M	I	824
TCGA-69-7979-01	408	0	2.95424	71	F	I	408
TCGA-55-A4DF-01	614	1	3.98844	88	M	I	614
TCGA-67-3773-01	427	0	2.50266	84	F	I	427
TCGA-55-7573-01	487	0	2.58404	72	F	I	487
TCGA-50-5068-01	1499	1	2.35337	59	F	II	1499
TCGA-49-AARN-01	1135	1	2.48821	56	F	I	1135
TCGA-78-7150-01	666	1	3.08631	59	M	II	666
TCGA-MP-A4TA-01	950	1	3.67691	75	F	I	950
TCGA-55-7907-01	343	1	2.59496	77	M	II	343
TCGA-55-7574-01	995	1	3.26168	64	F	I	995
TCGA-86-8073-01	740	0	2.80239	58	M	I	740
TCGA-L9-A7SV-01	565	0	3.25337	69	M	II	565
TCGA-93-A4JP-01	578	0	2.95711	64	M	IV	578
TCGA-78-7163-01	7248	0	2.14445	60	M	I	7248
TCGA-NJ-A55R-01	603	0	2.95491	67	M	I	603
TCGA-97-A4M7-01	629	0	2.56974	74	M	I	629
TCGA-38-A44F-01	133	0	2.42653	80	M	I	133
TCGA-62-8399-01	2696	0	3.97137	62	M	III	2696
TCGA-49-4514-01	1700	0	2.36975	79	F	I	1700
TCGA-44-6775-01	705	0	3.51069	72	F	I	705
TCGA-44-5643-01	1013	0	3.92153	53	M	III	1013
TCGA-44-6147-01	845	0	2.49817	67	F	I	845
TCGA-J2-A4AE-01	1079	0	3.69569	77	F	I	1079
TCGA-44-2657-01	1351	0	2.36541	74	F	I	1351
TCGA-78-7158-01	179	1	3.17125	59	F	III	179
TCGA-93-7347-01	683	0	2.80199	76	F	I	683
TCGA-38-4630-01	1073	1	4.68026	75	F	I	1073
TCGA-86-7953-01	997	0	3.42382	69	F	I	997
TCGA-50-5072-01	250	1	3.67522	74	M	III	250
TCGA-62-A46S-01	1653	1	2.52342	73	M	I	1653
TCGA-53-A4EZ-01	1071	0	3.71893	63	M	II	1071
TCGA-69-7973-01	230	0	3.50806	42	F	I	230
TCGA-55-8204-01	515	0	2.78848	87	F	I	515
TCGA-35-5375-01	264	0	3.1389	61	M	III	264
TCGA-78-7539-01	791	0	2.04437	75	F	II	791
TCGA-95-A4VK-01	651	0	3.52192	74	F	III	651
TCGA-50-5055-01	1830	1	1.94844	79	F	II	1830
TCGA-44-7667-01	1097	0	3.6958	49	F	II	1097
TCGA-MP-A4TI-01	429	1	3.89377	72	M	II	429
TCGA-55-6979-01	237	1	3.31925	59	F	II	237
TCGA-55-7284-01	243	1	2.17527	74	M	II	243
TCGA-44-2656-01	1429	0	2.89724	59	M	I	1429
TCGA-44-6778-01	1864	0	3.14069	59	M	I	1864
TCGA-35-4123-01	182	0	2.91138	38	M	I	182
TCGA-44-6776-01	2616	0	1.35693	60	F	I	2616
TCGA-73-4676-01	281	1	2.86064	45	M	II	281
TCGA-86-8673-01	862	0	2.74028	61	M	I	862
TCGA-62-8395-01	1216	0	2.38079	80	F	II	1216
TCGA-44-A4SS-01	415	0	3.67584	73	M	I	415
TCGA-86-8358-01	653	0	4.48497	44	M	I	653
TCGA-55-6968-01	1293	1	3.72776	61	M	IV	1293
TCGA-99-AA5R-01	658	0	2.59164	70	F	I	658
TCGA-55-8085-01	904	0	3.67152	64	M	I	904
TCGA-44-8117-01	385	0	2.64818	54	F	I	385
TCGA-55-8506-01	11	0	2.01527	62	F	II	11
TCGA-NJ-A7XG-01	617	0	2.29113	49	M	III	617
TCGA-64-1679-01	2488	0	2.3568	58	F	III	2488
TCGA-73-4666-01	800	0	3.62561	52	F	IV	800
TCGA-55-8616-01	48	0	2.40412	58	F	I	48
TCGA-38-6178-01	448	0	2.18662	70	F	III	448
TCGA-93-7348-01	531	0	2.21662	75	F	I	531
TCGA-55-1594-01	1178	0	3.79317	68	M	III	1178
TCGA-73-4658-01	1600	1	1.69042	80	F	I	1600
TCGA-55-8505-01	440	0	3.50121	62	M	III	440
TCGA-MP-A4T4-01	2617	1	2.97064	68	F	II	2617
TCGA-49-4506-01	999	1	2.21292	68	F	II	999
TCGA-97-8172-01	545	0	2.76853	75	F	I	545
TCGA-O1-A52J-01	1798	1	3.11825	74	F	I	1798
TCGA-73-4662-01	2515	0	2.88755	65	F	I	2515
TCGA-62-8398-01	444	1	3.71698	55	M	III	444
TCGA-49-AAQV-01	677	1	2.92506	63	F	II	677
TCGA-55-8621-01	515	0	2.44567	75	F	I	515
TCGA-53-7626-01	929	1	2.44255	76	F	II	929
TCGA-44-7669-01	574	1	4.79604	59	M	II	574
TCGA-93-8067-01	186	0	2.98235	77	M	I	186
TCGA-97-A4M2-01	624	0	2.58669	66	M	I	624
TCGA-69-7763-01	690	0	2.25517	69	M	I	690
TCGA-86-8056-01	139	0	2.75951	63	F	III	139
TCGA-44-2662-01	1280	0	3.74147	65	M	I	1280
TCGA-50-5931-01	434	1	3.83934	75	F	I	434
TCGA-55-8512-01	607	1	2.18123	41	M	IV	607
TCGA-50-5930-01	282	1	2.4777	47	M	III	282
TCGA-L9-A743-01	664	0	3.23211	56	M	II	664
TCGA-50-5939-01	460	1	2.54576	85	M	I	460
TCGA-78-7161-01	291	1	2.14351	69	F	II	291
TCGA-44-5645-01	852	0	2.59306	61	F	I	852
TCGA-44-3398-01	1163	0	2.4615	77	F	I	1163
TCGA-91-6847-01	842	0	4.13669	62	F	I	842
TCGA-55-8511-01	552	0	3.59896	73	F	I	552
TCGA-50-5944-01	1750	0	1.64879	69	F	I	1750
TCGA-55-1592-01	701	1	3.4645	65	M	I	701
TCGA-50-8457-01	1125	0	2.0487	63	F	I	1125
TCGA-78-7159-01	1974	0	3.12895	60	F	I	1974
TCGA-67-6215-01	174	0	3.13602	52	F	I	174
TCGA-MP-A4T9-01	1265	1	2.70796	54	F	III	1265
TCGA-97-7938-01	18	1	2.25803	76	F	I	18
TCGA-55-7913-01	561	1	4.2178	61	F	I	561
TCGA-55-8096-01	719	1	2.4301	67	F	I	719
TCGA-49-6767-01	677	0	3.27502	46	F	II	677
TCGA-44-2666-01	97	1	2.95568	43	M	I	97
TCGA-MP-A4T6-01	1790	1	2.38654	76	F	III	1790
TCGA-MP-A4TE-01	896	1	2.18256	56	M	II	896
TCGA-99-7458-01	747	0	2.60312	74	F	III	747
TCGA-91-6840-01	372	0	3.31714	59	F	I	372
TCGA-55-6986-01	3261	0	2.3498	74	F	I	3261
TCGA-44-7672-01	719	0	2.58706	52	F	I	719
TCGA-97-8175-01	551	0	3.13987	55	F	I	551
TCGA-55-8087-01	462	0	2.22262	59	F	I	462
TCGA-78-7160-01	697	1	2.85461	61	M	IV	697
TCGA-L4-A4E5-01	578	0	3.72034	48	F	I	578
TCGA-97-A4LX-01	614	0	2.91553	81	M	I	614
TCGA-86-8359-01	444	1	1.81993	52	M	III	444
TCGA-44-6145-01	595	0	2.39973	62	F	I	595
TCGA-78-7155-01	1171	1	5.00951	68	M	I	1171
TCGA-55-7816-01	468	1	2.44818	49	F	IV	468
TCGA-99-8025-01	1060	0	2.73809	72	F	III	1060
TCGA-44-A47G-01	351	0	3.27644	73	F	I	351
TCGA-55-8615-01	446	0	2.50027	67	M	III	446
TCGA-73-7499-01	1531	1	3.18395	81	F	I	1531
TCGA-86-7711-01	1046	1	2.95527	70	M	II	1046
TCGA-86-8075-01	694	1	2.95942	66	F	I	694
TCGA-86-7955-01	1072	0	4.20568	62	M	I	1072
TCGA-91-6830-01	60	0	2.52235	65	F	II	60
TCGA-49-6745-01	522	0	2.93805	82	M	III	522
TCGA-86-A4P7-01	415	0	2.56114	63	F	I	415
TCGA-44-4112-01	808	1	3.35579	60	F	I	808
TCGA-55-6975-01	118	1	3.01655	61	M	II	118
TCGA-95-7039-01	1272	0	2.74257	54	F	II	1272
TCGA-49-4487-01	855	1	3.42148	72	F	I	855
TCGA-55-7727-01	119	0	4.15691	70	M	III	119
TCGA-73-A9RS-01	340	1	4.07709	41	M	II	340
TCGA-44-5644-01	863	0	3.92219	51	F	I	863
TCGA-55-7914-01	187	1	2.1222	71	F	II	187
TCGA-62-A46R-01	1725	1	3.77817	54	F	I	1725
TCGA-49-AARQ-01	6732	0	3.52528	41	F	I	6732
TCGA-53-7813-01	424	0	2.59971	51	F	III	424
TCGA-44-3918-01	1036	0	2.87067	60	F	I	1036
TCGA-64-1681-01	1167	1	2.45125	61	F	I	1167
TCGA-55-8620-01	375	1	3.92268	60	M	IV	375
TCGA-64-5774-01	2676	0	2.85704	60	M	I	2676
TCGA-97-A4M1-01	601	0	2.26027	52	F	I	601
TCGA-83-5908-01	824	0	4.19004	59	F	I	824
TCGA-97-8179-01	435	0	3.14057	72	M	I	435
TCGA-64-1680-01	1126	0	2.06265	63	M	IV	1126
TCGA-73-4670-01	131	0	3.07898	69	F	IV	131
TCGA-44-3396-01	1130	0	3.66076	74	F	III	1130
TCGA-53-7624-01	1043	1	4.46448	40	F	IV	1043
TCGA-91-6835-01	79	0	3.33301	81	F	I	79
TCGA-L9-A50W-01	442	1	2.02484	75	M	II	442
TCGA-86-7713-01	1157	0	3.68705	70	M	II	1157
TCGA-50-5044-01	624	1	2.2783	72	F	III	624
TCGA-50-6595-01	189	1	3.31157	74	F	III	189
TCGA-55-7903-01	567	0	4.22795	64	M	I	567
TCGA-55-8508-01	617	0	2.03734	60	F	II	617
TCGA-67-3771-01	610	0	2.82876	77	F	I	610
TCGA-55-A4DG-01	608	0	3.25624	71	M	I	608
TCGA-91-7771-01	492	0	2.24129	62	M	II	492
TCGA-91-6849-01	35	0	1.73085	75	F	III	35
TCGA-64-5781-01	1559	0	2.0538	55	F	I	1559
TCGA-97-7552-01	1932	0	2.46567	70	M	I	1932
TCGA-91-6829-01	1258	1	3.59949	78	M	I	1258
TCGA-49-AARE-01	1229	1	2.87252	51	F	I	1229
TCGA-97-7941-01	484	0	2.47609	72	F	I	484
TCGA-86-7714-01	625	1	2.96761	61	F	III	625
TCGA-62-8402-01	1498	1	3.75716	73	F	III	1498
TCGA-78-7162-01	3169	1	2.09656	75	M	I	3169
TCGA-49-AAR0-01	4765	0	2.67102	57	M	I	4765
TCGA-35-4122-01	225	0	1.9716	69	M	I	225
TCGA-55-7726-01	652	0	3.62621	72	F	I	652
TCGA-62-A46Y-01	414	1	3.1883	70	F	III	414
TCGA-55-6980-01	2109	0	1.93153	56	M	I	2109
TCGA-67-3772-01	573	0	1.1087	82	F	I	573
TCGA-MP-A4SY-01	1501	1	3.05775	61	M	II	1501
TCGA-78-7148-01	626	1	3.0069	71	M	II	626
TCGA-35-3615-01	14	0	1.98525	57	M	I	14
TCGA-55-A493-01	28	0	3.80205	54	F	I	28
TCGA-49-6744-01	1683	0	2.34949	64	F	II	1683
TCGA-49-4494-01	1081	1	2.4033	77	M	III	1081
TCGA-78-7143-01	4961	1	4.25039	62	F	I	4961
TCGA-55-8513-01	791	0	2.26765	77	F	II	791
TCGA-MP-A4TC-01	74	1	2.93785	77	M	III	74
TCGA-97-8174-01	164	1	2.36466	67	M	II	164
TCGA-44-6777-01	987	1	2.00623	85	F	I	987
TCGA-62-A46P-01	594	1	2.14236	65	M	I	594
TCGA-55-8089-01	702	1	3.19137	56	M	I	702
TCGA-MN-A4N5-01	84	0	3.94681	63	M	I	84
TCGA-49-AAR9-01	260	1	4.21677	61	M	II	260
TCGA-86-8671-01	839	0	2.88404	72	F	II	839
TCGA-49-4507-01	268	1	2.64584	73	F	III	268
TCGA-62-A46V-01	2199	0	3.5552	78	F	I	2199
TCGA-50-6592-01	777	1	3.47215	71	F	I	777
TCGA-91-6831-01	310	0	4.11231	66	M	I	310
TCGA-55-6987-01	2137	0	2.89351	77	M	I	2137
TCGA-49-4510-01	896	1	1.7986	51	F	II	896
TCGA-86-8672-01	19	1	2.74	59	M	II	19
TCGA-44-2668-01	761	1	2.91531	51	M	I	761
TCGA-93-A4JQ-01	526	0	3.55345	49	M	I	526
TCGA-97-8177-01	499	0	1.82392	59	F	I	499
TCGA-55-6978-01	176	1	3.75816	81	M	II	176
TCGA-69-8453-01	813	0	2.912	77	M	II	813
TCGA-50-7109-01	308	1	3.5101	60	M	I	308
TCGA-49-4501-01	1421	1	1.84784	67	F	I	1421
TCGA-50-5049-01	3094	0	2.24706	70	M	I	3094
TCGA-91-6828-01	323	0	3.41643	70	M	I	323
TCGA-50-6590-01	1288	1	2.82574	72	F	I	1288
TCGA-97-8176-01	468	1	4.30686	63	M	III	468
TCGA-50-5935-01	653	1	1.80132	86	F	I	653
TCGA-55-7281-01	872	0	2.33075	70	F	I	872
TCGA-49-4488-01	869	1	3.52729	74	F	I	869
TCGA-NJ-A55A-01	15	0	3.05129	76	F	I	15
TCGA-95-8494-01	84	0	3.18098	67	M	II	84
TCGA-64-5775-01	62	1	3.67199	71	M	III	62
TCGA-97-7547-01	1965	0	1.99914	67	F	I	1965
TCGA-44-2655-01	1324	0	2.23385	65	F	I	1324
TCGA-86-8674-01	806	0	2.09847	50	M	II	806
TCGA-49-6742-01	488	1	3.12639	70	M	II	488
TCGA-44-A47B-01	287	0	3.30397	79	M	I	287
TCGA-MP-A4SW-01	1778	1	3.18304	53	M	II	1778
TCGA-64-5815-01	866	0	2.10706	74	M	II	866
TCGA-NJ-A4YI-01	4	1	2.5292	87	F	III	4
TCGA-L4-A4E6-01	435	0	2.29494	67	M	I	435
TCGA-49-AAR4-01	879	1	3.23276	51	M	III	879
TCGA-97-A4M3-01	540	0	2.09257	69	F	I	540
TCGA-55-6984-01	760	1	3.009	71	F	II	760
TCGA-86-8281-01	0	0	2.11009	75	M	I	0
TCGA-44-A4SU-01	409	1	2.71589	67	F	I	409
TCGA-97-7546-01	1285	0	2.59668	76	F	I	1285
TCGA-86-8585-01	353	0	3.4097	57	M	I	353
TCGA-55-8301-01	534	0	3.13122	58	M	I	534
TCGA-86-6562-01	376	1	2.61781	52	M	II	376
TCGA-J2-A4AD-01	550	1	3.9311	61	F	I	550
TCGA-50-5946-01	1617	0	4.99091	62	M	I	1617
TCGA-55-8510-01	539	0	3.12107	55	F	I	539
TCGA-99-8033-01	656	1	3.39545	74	F	IV	656
TCGA-69-7978-01	134	0	2.44498	59	M	II	134
TCGA-86-8054-01	1148	0	4.06892	61	M	II	1148
TCGA-55-8302-01	478	0	3.11997	54	M	I	478
TCGA-78-7147-01	586	1	2.80756	67	F	II	586
TCGA-MP-A4TD-01	307	1	2.38231	71	M	III	307
TCGA-55-6971-01	1400	0	2.91567	59	F	I	1400
TCGA-50-6591-01	119	1	4.07679	63	F	IV	119
TCGA-95-7944-01	377	0	3.95443	71	M	I	377
TCGA-NJ-A4YF-01	2161	0	3.36976	50	F	I	2161
TCGA-55-A48Z-01	651	0	3.43934	60	F	III	651
TCGA-69-8255-01	129	0	3.98447	71	M	I	129
TCGA-55-8097-01	476	0	2.26782	60	F	I	476
TCGA-86-A4D0-01	116	1	4.36725	48	M	II	116
TCGA-L9-A444-01	307	0	3.25657	60	F	I	307
TCGA-91-A4BD-01	603	0	2.2441	78	M	II	603
TCGA-55-7994-01	603	0	4.35986	81	M	II	603
TCGA-99-8028-01	1118	0	2.14636	50	F	I	1118
TCGA-97-8171-01	568	0	3.29341	81	M	IV	568
TCGA-67-6216-01	141	0	3.00108	57	F	I	141
TCGA-91-6848-01	224	0	4.83055	59	M	III	224
TCGA-44-2665-01	1301	0	2.81981	55	F	II	1301
TCGA-86-7701-01	947	0	3.01315	66	M	IV	947
TCGA-78-7156-01	976	1	1.91196	62	M	IV	976
TCGA-55-6642-01	2449	0	2.07588	63	M	I	2449
TCGA-78-7149-01	3940	0	1.81205	71	M	III	3940
TCGA-78-7146-01	173	1	3.27733	71	F	III	173
TCGA-86-A4P8-01	805	0	2.67038	59	F	III	805
TCGA-67-6217-01	422	0	2.31528	73	F	II	422
TCGA-44-7670-01	882	0	3.62128	47	F	II	882
TCGA-49-AARO-01	3759	0	3.04648	39	F	I	3759
TCGA-50-5941-01	1474	0	2.73837	55	F	III	1474
TCGA-49-AARR-01	4992	0	2.22746	68	M	I	4992
TCGA-J2-8192-01	739	0	2.42928	65	F	II	739
TCGA-64-5779-01	864	0	2.80605	61	M	III	864
TCGA-62-A46O-01	1454	1	4.31936	65	F	I	1454
TCGA-50-8459-01	1119	0	2.136	68	M	II	1119
TCGA-86-A4JF-01	737	1	2.98411	56	M	II	737
TCGA-J2-A4AG-01	988	0	2.2408	66	F	I	988
TCGA-86-8280-01	701	0	2.62302	54	F	II	701
TCGA-78-7166-01	258	1	3.19868	84	M	II	258
TCGA-91-8499-01	36	0	3.42326	76	F	I	36
TCGA-71-6725-01	256	0	2.05171	48	F	I	256
TCGA-69-7980-01	411	0	2.91569	70	F	I	411
TCGA-L9-A8F4-01	476	0	5.09542	64	F	I	476
TCGA-55-A492-01	596	0	1.4991	70	F	I	596
TCGA-73-4675-01	922	1	2.12632	59	M	III	922
TCGA-50-5936-01	257	1	3.69266	58	M	III	257
TCGA-44-7662-01	218	0	3.54762	61	M	I	218
TCGA-78-7154-01	593	1	4.03999	72	M	III	593
TCGA-73-7498-01	1189	0	1.98374	58	F	I	1189
TCGA-50-5933-01	2393	1	3.49555	72	M	III	2393
TCGA-55-8507-01	418	0	2.56543	53	M	I	418
TCGA-S2-AA1A-01	513	0	2.32973	68	F	I	513
TCGA-95-7948-01	476	0	2.15501	42	F	I	476
TCGA-67-3774-01	385	0	2.68121	73	F	I	385
TCGA-38-4628-01	1492	1	2.53576	65	F	II	1492
TCGA-50-5051-01	478	1	2.69467	42	F	III	478
TCGA-86-6851-01	179	0	2.71748	73	F	II	179
TCGA-44-6148-01	704	0	1.99972	60	M	I	704
TCGA-MN-A4N1-01	827	0	3.06849	60	M	II	827
TCGA-55-8091-01	600	0	2.32309	74	M	I	600
TCGA-44-3917-01	1183	0	3.09259	33	F	I	1183
TCGA-49-4505-01	428	1	1.44513	61	F	II	428
TCGA-62-8397-01	1289	0	1.96753	70	F	II	1289
TCGA-50-5942-01	1847	0	1.87692	67	F	I	1847
TCGA-55-8206-01	888	0	2.67214	56	M	I	888
TCGA-55-8094-01	541	0	2.97077	51	M	IV	541
TCGA-78-7167-01	2681	1	2.14493	77	M	IV	2681
TCGA-J2-8194-01	724	0	1.88547	69	F	II	724
TCGA-97-A4M0-01	652	0	2.97209	60	F	I	652
TCGA-38-4632-01	1357	1	3.43512	42	M	IV	1357
TCGA-44-7661-01	557	1	4.02497	69	F	I	557
TCGA-55-8205-01	599	0	4.0409	76	F	II	599
TCGA-38-4631-01	354	1	3.66614	72	F	I	354
TCGA-55-7283-01	609	0	2.57145	76	F	III	609
TCGA-95-7567-01	568	0	2.90358	61	M	II	568
TCGA-38-4629-01	864	1	2.49539	68	M	II	864
TCGA-91-8497-01	434	1	2.18019	75	F	I	434
TCGA-78-7540-01	1197	1	2.17667	66	F	I	1197
TCGA-55-A48Y-01	630	0	3.2386	69	M	II	630
TCGA-55-7995-01	889	0	2.75812	73	F	I	889
TCGA-44-3919-01	1026	1	2.75258	71	F	I	1026
TCGA-69-7764-01	414	0	2.87013	75	M	I	414
TCGA-95-7947-01	477	0	3.78496	67	M	I	477
TCGA-MP-A4TH-01	741	0	2.5972	70	F	I	741
TCGA-55-7725-01	442	0	3.21222	68	F	I	442
TCGA-L9-A5IP-01	58	1	3.44288	40	F	IV	58
TCGA-97-7554-01	775	0	2.43508	83	F	III	775
TCGA-55-8619-01	416	0	2.35133	72	F	II	416
TCGA-55-7227-01	952	1	3.17067	77	M	III	952
TCGA-67-3770-01	610	0	1.80901	70	F	I	610
TCGA-78-7145-01	826	1	3.29165	52	F	IV	826
TCGA-49-AAR3-01	1893	0	2.97934	69	M	II	1893
TCGA-44-A479-01	486	0	2.72834	73	F	I	486
TCGA-4B-A93V-01	300	1	3.28243	52	F	I	300
TCGA-78-7633-01	1528	1	2.27895	67	M	I	1528
TCGA-NJ-A4YP-01	50	0	2.99399	52	M	I	50
TCGA-78-7535-01	949	1	2.11865	45	M	I	949
TCGA-55-6970-01	464	1	3.03846	67	F	III	464
TCGA-55-6543-01	435	0	2.13508	60	F	I	435
TCGA-55-1596-01	2065	0	3.36773	55	M	II	2065
TCGA-49-4490-01	385	1	2.00404	45	F	III	385
TCGA-62-A471-01	1246	0	3.79154	64	M	II	1246
TCGA-86-A456-01	896	0	2.78741	78	F	I	896
TCGA-49-4512-01	905	1	2.26452	69	F	III	905
TCGA-55-A48X-01	689	0	3.0157	63	F	II	689
TCGA-86-8278-01	944	0	2.3776	63	F	II	944
TCGA-55-6982-01	995	1	2.43602	79	F	II	995
TCGA-78-7152-01	1215	1	2.49057	65	M	I	1215
TCGA-MP-A4TF-01	336	1	2.81033	58	F	II	336
TCGA-91-6836-01	417	0	4.08703	52	F	I	417
TCGA-44-A47A-01	466	0	3.12022	78	F	I	466
TCGA-55-A57B-01	546	0	3.07329	80	F	I	546
TCGA-55-8207-01	977	0	2.16069	73	M	I	977
TCGA-55-7576-01	670	0	2.84331	54	M	I	670
TCGA-NJ-A55O-01	13	0	2.16259	56	F	II	13
TCGA-55-A494-01	481	0	3.31913	61	F	I	481
TCGA-95-7043-01	503	1	2.95875	63	F	I	503
TCGA-L9-A443-01	193	1	2.92094	63	F	I	193
TCGA-69-7974-01	184	0	3.30494	54	F	III	184
TCGA-NJ-A4YG-01	2261	0	2.83156	65	M	I	2261
TCGA-69-7760-01	202	0	3.26411	73	M	II	202
TCGA-49-4486-01	2318	1	1.34985	72	M	I	2318
TCGA-93-A4JN-01	718	0	3.19929	71	M	IV	718
TCGA-44-7671-01	889	0	2.20298	64	M	I	889
TCGA-44-6774-01	658	0	2.60942	56	F	III	658
TCGA-50-5066-01	1442	0	2.66971	72	M	I	1442
TCGA-50-6594-01	370	1	2.88686	79	F	III	370
TCGA-44-8119-01	285	0	2.97453	73	M	II	285
TCGA-49-AAR2-01	2224	0	2.5533	64	M	I	2224
TCGA-44-6779-01	500	1	3.31275	50	F	II	500
TCGA-86-8669-01	938	0	2.2542	64	M	I	938
TCGA-69-A59K-01	591	0	3.22652	60	F	II	591
TCGA-55-A491-01	626	0	2.5729	81	F	I	626
TCGA-71-8520-01	210	1	3.19816	60	F	I	210
TCGA-91-8496-01	505	0	1.68991	63	F	I	505
TCGA-95-A4VP-01	605	0	2.63852	66	F	III	605
TCGA-95-8039-01	830	0	2.57391	72	M	I	830
TCGA-86-8076-01	993	0	1.91242	42	M	I	993
TCGA-44-2659-01	1367	0	2.42965	65	F	II	1367
TCGA-55-8203-01	547	0	2.95567	69	F	I	547
TCGA-MP-A5C7-01	2248	0	2.58133	76	F	I	2248
TCGA-78-7220-01	807	1	4.75419	53	F	III	807
TCGA-78-7153-01	3635	0	1.97643	65	F	I	3635
TCGA-55-7910-01	1040	0	3.34423	50	F	II	1040
TCGA-64-5778-01	1305	0	3.39488	60	M	I	1305
TCGA-55-6985-01	1233	0	2.70139	58	F	I	1233
TCGA-69-7761-01	186	0	3.48642	84	M	I	186
TCGA-MN-A4N4-01	1175	0	2.52532	57	M	I	1175
TCGA-55-6972-01	1632	1	3.00234	72	M	I	1632
