# Supplementary material for: Ferroptosis regulator FANCD2 is associated with immune infiltration and predicts worse prognosis in lung adenocarcinoma
Source: Front Genet. 2022 Oct 4;13:922914. doi: 10.3389/fgene.2022.922914 (PMC9576926; doi:10.3389/fgene.2022.922914)
Supplement: Supplementary file 6 [file Table3.XLS]

## Sheet: Table S3(Figure3)
	Table S3. Expression data of common immune checkpoint molecules in cluster1 and cluster2 in the setting of LUAD
	CD274	CTLA4	HAVCR2	LAG3	PDCD1	PDCD1LG2	TIGIT	SIGLEC15	Groups
Pvalue	0.0585727	0.0330945	0.015951	0.644933	0.0665544	0.568836	0.309616	0.149052	Cluster1
TCGA-44-7660-01	3.57154	2.63059	4.04721	4.21378	2.87344	2.74748	2.87524	2.06207	Cluster1
TCGA-75-7027-01	2.06305	2.57762	3.94551	2.12649	2.09614	2.59962	2.22608	0.525978	Cluster1
TCGA-49-6743-01	4.05284	2.75766	4.46978	2.95317	2.30054	3.41967	2.76944	0.697865	Cluster1
TCGA-97-A4M5-01	3.54271	2.73599	4.91196	2.82767	2.48153	3.31516	2.16626	0.981072	Cluster1
TCGA-78-7536-01	2.49578	2.55832	5.05047	4.21626	2.9681	3.08997	1.78543	0.324567	Cluster1
TCGA-75-6211-01	1.76918	2.46156	3.69721	2.68824	1.9728	2.03219	2.2073	0.643857	Cluster1
TCGA-62-A470-01	2.84316	1.8716	4.44668	1.91353	0.597291	2.04173	1.04825	0.507793	Cluster1
TCGA-55-7724-01	3.75685	3.17482	5.70383	2.17101	1.05611	4.03882	2.76992	1.15025	Cluster1
TCGA-73-4659-01	2.85162	1.42864	5.35256	1.66536	1.52163	2.8916	1.27167	1.06356	Cluster1
TCGA-38-4625-01	6.68299	1.92956	4.90295	3.1483	2.13567	4.8918	1.99937	1.06139	Cluster1
TCGA-55-7570-01	2.2211	6.24729	2.999	2.76644	2.47766	1.7123	1.88406	0.260721	Cluster1
TCGA-69-7979-01	3.14346	2.11701	4.09866	2.65866	2.21699	2.32127	1.05386	0.660253	Cluster1
TCGA-55-A4DF-01	5.11731	3.98639	4.90412	4.89266	3.45363	4.59814	3.28823	1.20328	Cluster1
TCGA-78-7150-01	2.07902	2.03697	3.08807	2.61379	2.11202	2.31772	1.88212	0.506029	Cluster1
TCGA-55-5899-01	3.17623	3.46518	4.56186	4.24159	2.88212	3.33561	2.5619	0.86016	Cluster1
TCGA-44-5643-01	2.35505	3.46037	4.00423	3.86881	3.10453	2.32099	3.18651	0.884799	Cluster1
TCGA-38-4630-01	2.34281	2.77496	3.59708	3.18947	1.99653	3.01657	2.15467	0.47149	Cluster1
TCGA-86-7953-01	2.76689	3.72736	5.66041	2.77799	3.76575	2.64743	2.8611	2.2543	Cluster1
TCGA-50-5072-01	2.83895	2.22335	4.16956	1.97366	2.00639	2.38147	2.29151	0.702269	Cluster1
TCGA-69-7973-01	2.42667	2.34599	3.6486	2.56473	2.26501	1.88437	1.97635	0.647284	Cluster1
TCGA-44-7667-01	2.09211	1.54334	3.78541	2.72131	1.24327	2.57069	1.07079	0.140857	Cluster1
TCGA-44-A4SS-01	3.75579	4.19003	5.50517	4.45794	4.43247	3.91442	3.71771	0.634569	Cluster1
TCGA-86-8358-01	2.87447	2.81532	3.83235	3.76209	2.52445	2.79432	2.49969	0.939773	Cluster1
TCGA-55-6968-01	4.20036	3.28113	4.81408	5.10917	3.41568	4.36212	2.86706	1.53765	Cluster1
TCGA-55-8085-01	2.82583	3.82316	4.78079	3.8253	3.54893	3.63078	3.80763	0.543654	Cluster1
TCGA-73-4666-01	6.16263	4.12788	6.03358	5.23252	4.35128	5.2147	3.6921	2.21425	Cluster1
TCGA-55-1594-01	3.25712	2.23415	4.27774	3.96014	2.5575	3.21532	1.82543	1.09804	Cluster1
TCGA-55-8505-01	1.66083	1.23056	3.15278	1.52019	1.10456	2.23592	0.954094	1.37119	Cluster1
TCGA-62-8398-01	3.60881	2.93698	4.14549	3.08086	2.74716	3.38409	2.72091	1.23755	Cluster1
TCGA-44-7669-01	3.6284	3.27413	4.9836	4.47479	2.96323	3.58015	2.77014	0.504512	Cluster1
TCGA-93-8067-01	2.3015	2.48317	3.89647	2.6796	2.02751	2.08143	2.09294	0.307467	Cluster1
TCGA-50-5931-01	1.39233	0.704671	2.09977	1.99232	0.851042	1.31517	1.37526	0.558046	Cluster1
TCGA-05-5425-01	3.53293	3.75272	5.6564	3.45857	3.3275	4.14096	3.27609	0.825084	Cluster1
TCGA-55-7913-01	1.51627	2.59507	2.92402	2.05244	1.82925	1.6119	1.77107	1.73002	Cluster1
TCGA-05-4434-01	5.0147	3.3199	5.60112	3.57814	3.4812	5.0582	3.16048	1.49826	Cluster1
TCGA-91-6840-01	2.50968	3.20271	3.63832	3.7252	3.03727	2.93967	2.99549	0.643656	Cluster1
TCGA-55-6986-01	3.0825	1.06155	4.25165	1.67046	1.93044	2.16602	1.6374	0.182512	Cluster1
TCGA-78-7160-01	3.73159	3.18425	5.4643	3.82076	3.46427	3.92833	3.62257	0.660428	Cluster1
TCGA-78-7155-01	2.53286	1.21203	3.23343	2.73256	1.91103	2.71794	1.8072	0.234274	Cluster1
TCGA-86-7711-01	2.98603	1.82483	4.88561	3.27086	2.44369	3.37469	2.16805	0.30156	Cluster1
TCGA-86-7955-01	1.73895	1.14401	1.83665	1.62697	1.63986	0.853713	1.37649	0.358229	Cluster1
TCGA-05-4415-01	3.02969	2.24312	3.71824	3.70132	2.39284	2.60662	2.46516	0.0959347	Cluster1
TCGA-91-6830-01	3.72932	1.78121	4.61279	2.98252	2.5907	3.74198	2.52007	1.69322	Cluster1
TCGA-55-6975-01	1.71214	1.43115	3.38617	2.43973	1.57224	2.77401	1.86612	0.525924	Cluster1
TCGA-05-4432-01	2.99024	2.78691	4.26122	3.94156	2.9959	3.21391	2.52344	0.619968	Cluster1
TCGA-55-7727-01	3.89508	3.80031	4.55629	2.46341	1.13906	3.36304	3.93337	0.436404	Cluster1
TCGA-73-A9RS-01	3.85523	2.71873	3.83575	2.49484	2.23457	1.98566	1.70999	0.300601	Cluster1
TCGA-44-5644-01	1.48794	1.66485	2.41552	2.76861	1.77351	1.29833	1.16239	0.278792	Cluster1
TCGA-75-6207-01	6.11748	2.00117	4.23674	1.72438	1.09817	3.34735	1.77534	1.85899	Cluster1
TCGA-55-8620-01	3.03177	3.06514	4.2709	4.11709	3.11837	2.92715	2.80659	2.59273	Cluster1
TCGA-73-4670-01	2.23011	1.34079	3.77781	1.59301	1.00516	2.49255	0.954776	0.45811	Cluster1
TCGA-53-7624-01	4.57589	2.3937	3.5113	4.02574	2.91101	4.15415	2.19871	0.306289	Cluster1
TCGA-86-7713-01	2.37721	1.82582	3.33467	2.1744	1.37067	2.23236	1.46626	0.352336	Cluster1
TCGA-50-6595-01	6.08855	2.37756	4.94577	5.0252	2.62055	5.7853	2.60259	1.99756	Cluster1
TCGA-67-3771-01	2.97789	3.0296	4.95937	3.41643	2.96401	3.99118	2.63328	0.905035	Cluster1
TCGA-86-7714-01	2.60783	1.0815	4.94991	1.20817	1.57555	1.97263	0.877189	0.139057	Cluster1
TCGA-62-8402-01	4.78988	3.5003	4.73836	4.88733	3.44838	3.43089	2.69659	1.05972	Cluster1
TCGA-55-7726-01	2.93493	2.71728	4.51083	2.23418	1.17645	3.03231	2.33507	0.837305	Cluster1
TCGA-78-7148-01	2.21284	1.69593	3.51604	2.82828	2.36896	2.06212	2.64912	0.194054	Cluster1
TCGA-49-AAR9-01	2.04536	1.11569	3.00507	3.1893	1.90914	2.07237	1.67861	1.6356	Cluster1
TCGA-50-6592-01	3.63009	4.17176	5.27133	5.07987	3.56693	4.4019	4.0229	0.841455	Cluster1
TCGA-91-6831-01	3.17595	2.7363	4.69652	3.39162	1.90098	3.85712	2.14182	0.694193	Cluster1
TCGA-05-4396-01	1.98853	2.10962	2.96129	1.94992	1.66519	2.26948	1.77648	0.780467	Cluster1
TCGA-97-8176-01	1.60353	1.43314	4.36019	1.90332	1.83096	1.9686	1.36958	0.867947	Cluster1
TCGA-75-7031-01	2.83294	3.43531	4.35303	4.84298	3.5608	2.74713	2.93652	0.281962	Cluster1
TCGA-49-6742-01	2.12062	0.614405	3.21999	2.13641	1.44128	1.63934	1.43519	0.669845	Cluster1
TCGA-05-4397-01	2.4935	2.40468	4.63403	3.01321	1.90651	3.50006	1.43055	4.63679	Cluster1
TCGA-55-6984-01	2.37638	1.74279	2.46659	1.41672	2.06981	1.19824	1.93639	0.475102	Cluster1
TCGA-99-8033-01	4.33129	3.85151	4.53709	4.87203	4.1964	3.34233	3.64712	1.37241	Cluster1
TCGA-86-8054-01	2.26925	1.97744	3.2698	1.55394	1.27155	1.73012	1.57713	0.410237	Cluster1
TCGA-95-7944-01	4.64852	4.26265	5.56382	6.16309	5.59451	4.7388	4.49723	1.06647	Cluster1
TCGA-69-8255-01	3.06337	3.68398	4.15626	5.60022	4.87511	2.71772	3.37215	0.555399	Cluster1
TCGA-86-A4D0-01	2.74301	2.8494	3.65777	3.35884	2.01838	1.68631	2.36098	0.281115	Cluster1
TCGA-MP-A4T7-01	2.65732	3.19509	4.27389	2.88229	2.21049	2.16916	2.2712	0.482439	Cluster1
TCGA-55-7994-01	6.56165	3.54842	5.40814	4.98595	4.09553	4.99468	3.61882	2.6593	Cluster1
TCGA-91-6848-01	5.91437	3.70249	5.11726	4.07509	2.9482	4.82356	2.92715	3.2558	Cluster1
TCGA-78-7146-01	4.22299	2.32512	4.16317	2.43686	3.96533	3.08784	2.23006	1.50625	Cluster1
TCGA-78-8640-01	2.54464	2.22762	4.16839	3.52425	3.04463	2.34385	1.96806	1.67683	Cluster1
TCGA-44-7670-01	3.13563	2.17912	3.2482	2.74538	3.29568	2.05769	1.96713	1.65955	Cluster1
TCGA-62-A46O-01	2.23754	1.36285	1.95698	1.2026	0.384169	0.999998	0.952627	0.0837311	Cluster1
TCGA-91-8499-01	2.72049	2.27627	4.5772	3.39566	2.86957	3.53687	2.28025	0.957052	Cluster1
TCGA-50-5936-01	2.51521	2.00889	4.61628	1.97063	2.55574	3.10495	2.65756	1.30584	Cluster1
TCGA-78-7154-01	2.21328	1.26371	3.31045	1.98018	1.9459	2.23015	1.90069	2.6619	Cluster1
TCGA-50-5933-01	6.11436	2.78654	5.85463	2.88898	5.38491	4.9276	2.64417	1.22601	Cluster1
TCGA-75-6205-01	4.88086	3.7656	6.24563	4.78782	3.47367	5.46533	3.55782	1.92604	Cluster1
TCGA-J2-8194-01	2.68334	2.26643	4.37769	1.61388	2.17408	2.73384	1.50271	0.375426	Cluster1
TCGA-05-4424-01	2.86072	2.59071	5.56331	2.77173	2.42477	3.73928	2.9934	1.4062	Cluster1
TCGA-55-A48Y-01	2.29782	2.60577	3.80328	2.24035	1.49672	2.97754	2.52702	3.69666	Cluster1
TCGA-55-7995-01	4.40207	3.31948	5.6423	6.63815	5.17787	4.91977	4.03937	1.77569	Cluster1
TCGA-95-7947-01	3.5962	2.82732	4.08623	3.29989	2.97519	3.06869	2.58817	1.17939	Cluster1
TCGA-55-7725-01	4.03825	3.42082	4.87078	2.12691	0.826014	3.60767	3.12948	0.447036	Cluster1
TCGA-L9-A5IP-01	3.48917	2.64732	3.73593	2.81941	2.04856	2.93266	1.86432	0.125971	Cluster1
TCGA-NJ-A4YP-01	2.82259	2.82196	4.05623	3.13392	1.81843	3.25779	2.64395	0.563936	Cluster1
TCGA-55-6970-01	3.79886	3.23074	4.94277	2.86977	2.96978	4.09546	3.11489	0.693992	Cluster1
TCGA-55-1596-01	2.35899	2.76454	3.91386	2.76704	1.93117	2.4139	2.34999	1.97338	Cluster1
TCGA-62-A471-01	2.45096	2.15014	2.90559	3.24847	2.36125	1.3961	2.38521	0.162448	Cluster1
TCGA-91-6836-01	4.87314	2.67425	3.65692	2.91902	1.8872	2.19613	2.49968	0.194304	Cluster1
TCGA-95-7043-01	0.968614	0.430487	2.20696	6.04093	0.991254	0.872725	0.91643	0.140689	Cluster1
TCGA-44-6779-01	4.40218	3.02461	5.80592	4.22827	3.83511	5.13164	4.02626	0.690031	Cluster1
TCGA-78-7220-01	2.78424	1.43219	3.31211	2.78484	2.38863	2.05739	2.30488	0.269387	Cluster1
TCGA-55-7910-01	2.36874	2.25285	3.15519	2.71193	1.88666	1.36034	2.26066	0.162057	Cluster1
TCGA-55-7815-01	3.77378	3.24752	5.30187	1.76252	1.12511	3.57717	3.28187	0.260974	Cluster1
TCGA-78-8662-01	1.575	1.37746	2.23603	1.47187	1.08532	1.19491	0.845801	0.210312	Cluster2
TCGA-97-A4M6-01	3.92772	3.61188	4.78455	4.83862	3.77188	3.36303	3.57881	0.828089	Cluster2
TCGA-MP-A4SV-01	4.4559	3.99527	4.90987	4.456	4.43403	3.50609	3.80735	0.966392	Cluster2
TCGA-38-4627-01	2.59995	1.35147	5.58339	2.72672	1.93438	4.18295	1.75704	1.76637	Cluster2
TCGA-93-A4JO-01	3.88024	3.75283	5.26971	4.31619	4.1206	3.11256	3.52432	0.729316	Cluster2
TCGA-05-4426-01	4.99697	1.9398	4.28772	1.38332	2.48786	2.92032	1.59348	0.719466	Cluster2
TCGA-97-7937-01	2.07836	1.31869	3.82538	2.05771	0.913657	2.23562	1.00018	0.492003	Cluster2
TCGA-75-6206-01	2.21729	2.42502	4.76464	2.28378	1.47908	3.16001	1.51671	1.70935	Cluster2
TCGA-62-A472-01	4.96939	2.70195	4.47529	3.81477	3.63111	3.07117	3.03343	0.730385	Cluster2
TCGA-50-6597-01	2.4752	2.48877	3.29685	3.60201	4.23539	2.03171	2.84603	0.862902	Cluster2
TCGA-55-A490-01	1.83076	2.74305	4.50339	2.73756	1.5862	2.13132	1.66684	0.231816	Cluster2
TCGA-99-8032-01	2.22755	3.35277	3.41579	2.29542	2.04062	2.12677	2.45426	0.305793	Cluster2
TCGA-55-8299-01	4.74673	4.02528	5.47058	4.9775	3.8869	4.23816	4.12044	0.653556	Cluster2
TCGA-64-1676-01	4.94274	2.37371	5.35932	2.36523	1.54424	4.63729	1.60676	0.692547	Cluster2
TCGA-86-8279-01	1.833	1.6332	3.75233	1.41072	1.30776	1.52819	1.18344	0.550359	Cluster2
TCGA-55-8208-01	4.99304	4.15893	5.61692	4.62044	3.9103	4.69111	3.88206	1.65748	Cluster2
TCGA-95-7562-01	2.90467	2.57703	4.90313	3.23526	2.83242	2.72509	2.41198	1.32715	Cluster2
TCGA-MP-A4TK-01	2.95431	3.72028	5.07188	2.73869	3.31122	2.98418	3.16218	1.87787	Cluster2
TCGA-49-6761-01	5.38684	2.95981	4.89473	4.93788	4.10973	3.22699	3.91854	1.0163	Cluster2
TCGA-50-6593-01	4.12716	2.34024	5.24386	1.31254	1.52448	3.19354	2.08982	1.4833	Cluster2
TCGA-55-7728-01	3.66991	3.46026	6.03582	3.07397	3.12938	2.93598	2.71915	3.16377	Cluster2
TCGA-86-8055-01	3.50771	2.64416	4.94627	2.14868	2.14683	3.72886	2.18309	1.87147	Cluster2
TCGA-73-4668-01	2.74244	1.67539	3.83534	1.97615	2.11442	2.18388	1.30584	1.18975	Cluster2
TCGA-55-8090-01	5.00378	2.36016	4.27661	2.66806	1.88866	2.76435	1.82538	1.56143	Cluster2
TCGA-38-7271-01	3.5162	3.53898	5.09479	3.935	4.66747	4.15355	4.68856	0.588117	Cluster2
TCGA-55-8514-01	3.11928	2.48048	4.25088	3.65464	2.19667	2.16174	1.68936	2.93432	Cluster2
TCGA-50-5932-01	2.11922	0.914853	3.12387	1.15601	0.832965	2.41933	0.907024	0.115657	Cluster2
TCGA-95-A4VN-01	7.48885	4.57538	5.77053	4.84027	4.05464	4.02226	3.73789	0.645872	Cluster2
TCGA-86-7954-01	4.14149	3.7189	5.70435	5.4076	3.31748	4.40641	3.11998	1.33806	Cluster2
TCGA-91-A4BC-01	2.91513	3.94369	5.13839	6.11122	4.97321	2.93778	3.8636	0.664896	Cluster2
TCGA-MP-A4TJ-01	5.11947	4.97104	5.0912	5.03142	4.3623	4.28686	4.64523	0.98819	Cluster2
TCGA-75-5126-01	6.87401	2.55152	6.09866	3.59561	2.49879	5.13211	2.43199	4.52346	Cluster2
TCGA-44-6146-01	2.29209	1.45375	2.33559	0.555029	0.67584	1.70129	1.0343	0.860775	Cluster2
TCGA-73-4677-01	2.42245	1.84442	3.9726	1.33868	2.10318	2.0904	2.19337	0.518987	Cluster2
TCGA-55-7911-01	5.17791	4.54011	5.2437	5.78001	4.50344	3.64363	4.11849	1.06575	Cluster2
TCGA-50-8460-01	2.58301	3.36663	3.65309	2.57787	2.99457	2.18033	3.06512	0.198826	Cluster2
TCGA-55-6981-01	3.59219	2.27031	4.01663	1.80205	2.47358	2.4213	1.75907	1.57127	Cluster2
TCGA-44-8120-01	2.78246	3.1698	3.91559	1.4587	2.18071	2.53499	2.55776	0.656172	Cluster2
TCGA-55-8614-01	2.90697	2.86229	3.60771	3.13546	2.38632	2.5524	2.61303	1.50191	Cluster2
TCGA-64-1677-01	3.61797	3.03217	3.74285	3.3784	2.49404	2.48272	2.51496	0.968294	Cluster2
TCGA-97-8552-01	2.91347	2.69135	4.8308	4.68347	2.43738	2.51832	2.18925	0.744821	Cluster2
TCGA-69-8253-01	1.89312	2.1154	3.23049	1.22438	1.67052	1.60309	1.56793	0.321635	Cluster2
TCGA-86-8668-01	3.11355	2.58161	4.58463	2.37683	3.17997	3.2968	2.62361	0.330059	Cluster2
TCGA-86-8074-01	3.58018	3.06327	4.84982	3.08348	2.70936	3.63067	2.79207	1.67262	Cluster2
TCGA-69-7765-01	3.31195	2.88515	4.62691	2.87126	2.28148	3.11016	2.84104	0.760466	Cluster2
TCGA-55-8092-01	3.14245	3.22341	3.88246	4.79373	3.3405	3.55475	3.38321	0.355872	Cluster2
TCGA-NJ-A4YQ-01	3.58478	3.81153	4.49618	4.5715	4.34934	3.7328	3.99577	0.864406	Cluster2
TCGA-55-6983-01	2.51188	2.38558	4.38877	2.69011	3.17498	2.4164	3.2774	0.698165	Cluster2
TCGA-62-8394-01	2.76736	2.37923	3.86231	2.7559	2.5987	2.47337	2.22524	1.41034	Cluster2
TCGA-44-2661-01	3.33347	4.03157	5.58901	2.81568	3.00022	4.45736	3.37683	0.764044	Cluster2
TCGA-44-7659-01	3.21831	2.07702	3.72669	2.39704	1.6739	1.87959	1.97868	0.656121	Cluster2
TCGA-55-6712-01	4.73203	3.37937	4.93631	3.70837	3.6837	4.67567	3.76165	2.04178	Cluster2
TCGA-05-4403-01	2.59284	1.44675	5.23937	1.85418	1.25987	2.63858	1.37741	2.00408	Cluster2
TCGA-97-7553-01	4.38672	2.82666	6.07305	3.3179	3.25644	4.72262	3.14154	0.878031	Cluster2
TCGA-78-8655-01	3.10525	2.2904	4.72359	3.02922	2.83605	3.12461	2.46344	1.94243	Cluster2
TCGA-50-6673-01	2.15204	2.27872	4.07065	2.05996	1.46049	2.58963	2.43627	2.45604	Cluster2
TCGA-78-7542-01	6.27334	2.53842	3.81714	3.78639	2.10012	3.85714	2.70155	3.53634	Cluster2
TCGA-67-3773-01	3.50416	2.92904	4.99015	2.2175	2.34237	3.42017	1.60457	0.46876	Cluster2
TCGA-55-7573-01	2.93337	2.94709	4.36506	2.62307	2.25039	2.86142	2.74921	0.480758	Cluster2
TCGA-50-5068-01	2.45295	2.6605	5.21262	2.82367	2.07758	3.77709	2.0406	1.11272	Cluster2
TCGA-49-AARN-01	3.66668	2.31068	3.51433	3.27301	2.16463	1.74373	1.7277	0.442626	Cluster2
TCGA-MP-A4TA-01	3.01575	3.21413	4.58162	4.00394	3.43553	2.82118	3.03243	0.842986	Cluster2
TCGA-55-7907-01	3.36142	3.74372	4.81017	4.03145	3.34723	3.55615	3.45439	0.582193	Cluster2
TCGA-55-7574-01	3.19628	4.68568	4.74307	3.1549	4.15713	3.4806	3.90999	0.836635	Cluster2
TCGA-86-8073-01	2.43805	2.21793	4.90182	2.2836	1.71227	2.31666	2.02066	0.800376	Cluster2
TCGA-L9-A7SV-01	2.20393	2.34165	3.33481	2.54225	2.23166	1.76569	1.83433	0.193374	Cluster2
TCGA-93-A4JP-01	3.99586	2.62451	5.16089	2.77402	1.33446	3.87777	1.76102	2.1114	Cluster2
TCGA-78-7163-01	3.61612	0.876576	2.00157	2.91447	1.32384	0.719	1.04515	3.13972	Cluster2
TCGA-64-1678-01	0.782193	2.63188	1.60841	2.17575	0.672071	0.932992	0.527363	0.169296	Cluster2
TCGA-NJ-A55R-01	2.30639	2.61569	2.9182	6.73178	2.26775	1.47106	2.17378	0.910107	Cluster2
TCGA-97-A4M7-01	3.8483	4.44517	4.94734	3.95888	3.2071	3.60015	3.72211	1.16204	Cluster2
TCGA-38-A44F-01	3.28654	4.06329	4.81195	3.58685	2.96483	3.01128	3.0915	1.96514	Cluster2
TCGA-62-8399-01	3.62274	2.11659	3.08762	2.26218	2.1072	2.94257	1.73235	0.339231	Cluster2
TCGA-49-4514-01	1.58055	2.326	3.42786	4.51826	3.21104	1.94508	2.96426	0.690939	Cluster2
TCGA-44-6775-01	3.78088	3.96856	5.52232	2.3913	2.0089	4.47767	3.38091	1.81962	Cluster2
TCGA-44-6147-01	2.53858	3.67552	4.26279	2.31697	2.5911	3.19042	3.44219	1.49127	Cluster2
TCGA-J2-A4AE-01	3.81455	4.15056	4.56064	4.43114	2.60619	2.35939	2.93119	0.822179	Cluster2
TCGA-44-2657-01	2.78609	3.30227	4.64657	4.25945	4.56939	4.09728	3.42151	0.740933	Cluster2
TCGA-78-7158-01	2.49799	1.62847	3.57816	1.17882	0.986392	2.27531	1.21116	0.420033	Cluster2
TCGA-93-7347-01	3.06787	3.64504	5.00758	3.47282	3.76364	3.78956	4.03657	1.93423	Cluster2
TCGA-62-A46S-01	2.74149	2.54661	4.01019	2.12413	1.57339	2.47262	1.6287	0.416331	Cluster2
TCGA-53-A4EZ-01	2.83245	2.42288	3.47877	2.57894	2.75846	1.29373	2.23031	2.14003	Cluster2
TCGA-55-8204-01	3.57583	2.16611	3.47129	3.63621	1.92743	2.86343	1.49388	0.645983	Cluster2
TCGA-35-5375-01	3.20965	2.08782	3.96472	3.92925	2.52527	3.25576	1.94736	1.30797	Cluster2
TCGA-78-7539-01	3.54445	3.19791	4.62346	3.86451	3.78385	2.9282	3.32706	0.937282	Cluster2
TCGA-95-A4VK-01	2.72663	3.15932	3.24651	2.75237	3.13543	2.22329	3.27298	0.508662	Cluster2
TCGA-50-5055-01	2.50895	3.20456	4.86495	3.56036	4.16572	3.51176	3.73533	1.16409	Cluster2
TCGA-MP-A4TI-01	6.04754	5.18684	6.16209	5.66748	4.73696	5.26358	4.0158	0.99906	Cluster2
TCGA-55-6979-01	5.58857	4.18183	5.93641	4.7831	4.91821	4.72182	4.06177	3.02404	Cluster2
TCGA-55-7284-01	3.47377	2.20415	4.69344	2.00794	1.79318	3.35383	1.79288	2.08005	Cluster2
TCGA-44-2656-01	5.52818	3.73263	5.44862	3.32364	2.96277	4.71971	3.23295	1.36464	Cluster2
TCGA-44-6778-01	5.14773	5.04374	6.0076	4.70923	4.00029	4.82428	4.03457	1.04537	Cluster2
TCGA-35-4123-01	5.68692	3.67225	6.02651	4.98764	4.92725	4.87895	3.23727	1.51279	Cluster2
TCGA-44-6776-01	1.91138	1.27486	2.51527	2.10288	1.2443	1.51605	1.2323	0.254653	Cluster2
TCGA-73-4676-01	4.45212	1.36782	4.828	1.23656	1.50365	2.96105	1.10991	0.527277	Cluster2
TCGA-86-8673-01	1.86232	2.12863	3.83451	3.39599	2.94801	2.33921	2.1982	0.910847	Cluster2
TCGA-62-8395-01	1.52804	1.47754	3.99478	1.61075	2.0182	2.00643	1.54598	0.442011	Cluster2
TCGA-99-AA5R-01	4.38433	4.39443	4.72144	3.34236	4.02484	3.53425	3.49779	1.19052	Cluster2
TCGA-44-8117-01	3.83315	2.65835	4.13798	2.01966	2.70491	2.92746	2.38955	0.465446	Cluster2
TCGA-55-8506-01	3.47338	2.74268	4.57711	4.41812	2.82267	3.04025	2.04919	1.38413	Cluster2
TCGA-NJ-A7XG-01	1.97241	1.54783	2.32643	1.06482	0.881153	0.702288	0.707573	0.294787	Cluster2
TCGA-05-4384-01	2.59349	2.27718	4.70985	1.74824	1.81402	2.79656	1.3737	1.489	Cluster2
TCGA-64-1679-01	3.4484	1.89819	5.29854	3.07002	1.23589	3.73948	1.45212	2.24786	Cluster2
TCGA-55-8616-01	3.86958	2.26171	3.51073	2.2265	2.55119	1.80759	1.97403	0.112146	Cluster2
TCGA-38-6178-01	2.47437	2.76801	4.27663	2.4464	3.39739	2.68091	2.31991	0.236202	Cluster2
TCGA-93-7348-01	2.66318	3.6139	3.61688	4.08279	2.01652	2.59435	2.95484	1.13885	Cluster2
TCGA-73-4658-01	5.56325	3.77414	5.79629	3.11245	3.09031	3.25626	3.16154	2.31613	Cluster2
TCGA-80-5607-01	3.28814	4.23123	4.77166	3.69199	3.13638	3.03601	3.333	0.301967	Cluster2
TCGA-MP-A4T4-01	5.95349	4.20091	5.25325	4.88185	4.24888	3.99886	4.14171	0.903344	Cluster2
TCGA-49-4506-01	1.75909	2.18327	3.85305	3.4226	2.73317	2.82019	1.85055	0.149667	Cluster2
TCGA-97-8172-01	2.7795	3.24757	4.52163	3.11622	3.72446	3.39733	3.45164	0.74525	Cluster2
TCGA-O1-A52J-01	2.96089	3.37352	5.12375	3.16812	2.55463	3.013	2.52881	1.35027	Cluster2
TCGA-78-7537-01	1.48761	1.52734	2.98766	2.0498	1.78649	1.90776	1.46616	0.57394	Cluster2
TCGA-73-4662-01	4.21473	3.65502	4.40412	2.46543	3.02828	3.5189	3.31421	0.67456	Cluster2
TCGA-49-AAQV-01	3.77609	3.08492	3.80679	2.69019	3.34004	2.45659	2.8858	1.941	Cluster2
TCGA-55-8621-01	4.66996	2.56672	5.54426	3.58312	3.12925	4.36173	2.69121	0.954168	Cluster2
TCGA-53-7626-01	3.51085	3.46618	5.23714	3.47624	3.50674	4.06119	3.66742	0.945812	Cluster2
TCGA-97-A4M2-01	4.1286	2.94114	5.37327	3.17246	3.14697	3.55414	2.68749	1.14583	Cluster2
TCGA-05-4425-01	3.97405	2.3504	5.47616	2.2542	2.49042	4.46328	2.11061	1.87179	Cluster2
TCGA-69-7763-01	2.77951	1.8507	3.84883	1.88663	1.27155	2.72089	1.58878	0.588408	Cluster2
TCGA-86-8056-01	3.28024	3.07181	4.90425	1.85426	2.297	2.81187	2.45478	0.55519	Cluster2
TCGA-44-2662-01	5.20048	2.91372	5.72387	1.5973	1.73919	4.16688	2.10261	0.941241	Cluster2
TCGA-55-8512-01	2.83295	0.973467	3.20185	2.70703	1.03853	2.32325	0.913917	0.600392	Cluster2
TCGA-75-7025-01	2.88468	3.07242	4.07309	2.67662	2.13681	2.5088	2.69025	0.531698	Cluster2
TCGA-50-5930-01	1.94116	2.51811	4.12944	3.12816	2.73866	3.12311	2.62759	0.713174	Cluster2
TCGA-75-6214-01	3.7472	1.66208	2.81396	1.91899	1.44723	4.30329	1.72384	2.86315	Cluster2
TCGA-L9-A743-01	4.08654	5.1851	5.36151	4.06853	4.23567	3.58536	4.24644	1.05863	Cluster2
TCGA-50-5939-01	3.91749	2.21811	4.54987	2.40204	2.82526	3.65592	2.61423	1.72708	Cluster2
TCGA-78-7161-01	1.46972	0.788605	2.04012	1.79452	0.973751	1.2042	0.866174	0.261822	Cluster2
TCGA-44-5645-01	3.03835	3.91697	4.23626	1.90942	2.27024	3.33529	3.59165	0.788369	Cluster2
TCGA-44-3398-01	4.42717	3.25639	5.48692	2.05694	1.66142	3.83102	1.64036	0.470502	Cluster2
TCGA-97-8547-01	3.71051	3.18078	4.51993	1.79187	1.70728	4.3119	2.37252	2.05537	Cluster2
TCGA-91-6847-01	2.82081	0.745219	2.15821	1.37075	2.25648	2.42963	1.15163	2.07263	Cluster2
TCGA-55-8511-01	5.47175	3.76369	4.6101	3.54091	3.29198	3.42761	3.61481	0.608065	Cluster2
TCGA-50-5944-01	2.46413	1.10655	4.41509	1.08907	0.880602	2.91301	1.35101	0.487021	Cluster2
TCGA-55-1592-01	3.20574	1.82761	5.11087	2.55892	1.35228	2.9461	1.59227	2.04149	Cluster2
TCGA-50-8457-01	2.44671	2.83607	4.19175	3.06762	2.95865	3.16065	3.13017	0.551097	Cluster2
TCGA-78-7159-01	2.35534	4.54508	2.72222	2.52751	1.91761	2.09685	2.20148	0.626734	Cluster2
TCGA-67-6215-01	2.30873	1.50635	4.63834	1.37647	1.16744	1.9666	1.14886	0.758292	Cluster2
TCGA-MP-A4T9-01	4.6281	2.94867	4.91752	2.4466	4.50966	3.52139	2.38648	1.9911	Cluster2
TCGA-97-7938-01	4.20234	2.46538	4.24339	1.91394	1.64818	2.74922	2.43499	0.702235	Cluster2
TCGA-05-4417-01	3.23064	3.99446	4.71029	3.26373	3.31372	3.31731	3.81854	1.5462	Cluster2
TCGA-75-6203-01	3.44698	1.98975	6.00461	2.4402	2.01041	3.61667	2.06616	0.961432	Cluster2
TCGA-55-8096-01	2.53463	1.63017	5.1677	2.76181	3.71352	2.57204	1.97882	1.14226	Cluster2
TCGA-49-6767-01	5.02488	2.96136	4.53862	4.00501	2.80377	4.34783	3.2483	2.32191	Cluster2
TCGA-44-2666-01	3.60853	1.32287	3.04653	1.15735	1.13927	2.08823	1.20468	0.699113	Cluster2
TCGA-MP-A4T6-01	2.83388	3.42398	4.01176	5.84055	2.99989	2.46097	2.71138	1.11743	Cluster2
TCGA-MP-A4TE-01	1.52729	0.498092	1.88932	1.91552	0.76536	0.725921	0.834978	0.153332	Cluster2
TCGA-99-7458-01	5.36225	4.11472	4.85624	3.4349	3.09113	4.39675	4.08755	0.859606	Cluster2
TCGA-05-4395-01	2.76953	2.38392	4.37431	2.54149	2.12221	2.94516	1.63338	0.377591	Cluster2
TCGA-44-7672-01	3.84195	3.73517	5.19727	4.22076	3.75132	3.36937	3.71876	0.64856	Cluster2
TCGA-97-8175-01	4.62187	2.9107	5.42284	2.66914	1.93554	3.0922	1.85763	0.63535	Cluster2
TCGA-55-8087-01	1.86102	1.34681	4.07452	3.27965	1.78236	1.96639	1.40495	0.244855	Cluster2
TCGA-L4-A4E5-01	4.30162	3.03096	3.41946	3.05715	2.83414	2.31686	2.58	0.518317	Cluster2
TCGA-97-A4LX-01	5.10384	4.44775	5.88086	4.3652	5.24199	4.66765	4.32422	1.00764	Cluster2
TCGA-86-8359-01	2.3812	3.48351	4.13264	4.33275	4.44305	1.89786	3.77992	0.650997	Cluster2
TCGA-44-6145-01	4.61927	3.6976	5.09323	4.44197	4.46945	4.46843	3.3975	0.922587	Cluster2
TCGA-55-7816-01	4.08304	3.05549	5.34586	4.27183	3.24871	4.97457	2.69456	1.71641	Cluster2
TCGA-99-8025-01	2.7592	1.94394	3.62205	3.23959	1.72485	1.77064	1.69051	0.404084	Cluster2
TCGA-44-A47G-01	4.83985	4.49732	5.6115	3.79447	4.19707	3.7545	3.79613	0.882119	Cluster2
TCGA-55-8615-01	1.25055	1.17003	3.20046	2.28915	1.11586	1.0034	1.17655	0.753444	Cluster2
TCGA-73-7499-01	3.29887	3.34825	5.10311	3.91686	3.98623	3.75616	3.18135	1.5637	Cluster2
TCGA-86-8075-01	3.94299	3.37925	5.2059	3.03312	2.09416	3.56244	2.42116	0.615426	Cluster2
TCGA-49-6745-01	6.72959	2.89779	5.47319	3.49229	3.36029	4.30166	3.40473	1.5744	Cluster2
TCGA-86-A4P7-01	3.25997	3.74357	4.99071	3.59332	3.45596	3.10172	2.95755	2.40803	Cluster2
TCGA-44-4112-01	3.38804	2.52335	4.16965	1.52549	1.45447	3.63072	2.18636	1.00822	Cluster2
TCGA-95-7039-01	4.0078	2.10825	3.52767	4.09771	2.62138	2.95534	2.0634	2.092	Cluster2
TCGA-49-4487-01	3.20626	3.80059	4.35425	4.18977	3.6359	3.19429	4.08163	0.820161	Cluster2
TCGA-55-7914-01	3.72843	2.37172	3.42402	3.19947	2.22578	2.52406	2.40512	0.279698	Cluster2
TCGA-62-A46R-01	3.83965	4.78263	4.74678	2.50883	2.31971	3.02454	3.6765	1.90355	Cluster2
TCGA-49-AARQ-01	2.51555	2.9601	3.99987	6.31162	3.62301	2.52883	2.29693	2.25348	Cluster2
TCGA-53-7813-01	2.61013	3.54691	2.74735	3.53234	1.52751	1.99193	3.0772	0	Cluster2
TCGA-44-3918-01	6.03401	3.4163	5.51767	3.75083	3.27708	4.90983	2.93684	0.707944	Cluster2
TCGA-64-1681-01	2.61174	2.40729	4.69735	3.68364	2.07384	2.90796	1.89455	0.694079	Cluster2
TCGA-05-4410-01	3.7633	3.119	4.75343	4.0118	2.92108	3.97187	2.85255	0.935823	Cluster2
TCGA-64-5774-01	2.39626	2.48198	2.55309	2.43135	2.11169	1.39591	1.59192	0.354827	Cluster2
TCGA-97-A4M1-01	3.41399	1.72712	4.12258	2.65911	1.47329	2.89162	1.59646	0.669004	Cluster2
TCGA-83-5908-01	7.34138	5.37809	5.73544	5.82789	4.51786	4.45493	4.25749	2.54647	Cluster2
TCGA-97-8179-01	2.8537	2.08957	3.766	2.27211	1.54433	2.28413	1.57096	0.346088	Cluster2
TCGA-64-1680-01	2.05108	1.6926	3.34702	1.34973	1.29033	1.90749	0.647599	0.680662	Cluster2
TCGA-44-3396-01	4.87316	3.64559	5.30489	3.09195	3.46292	3.87437	3.05579	0.775103	Cluster2
TCGA-80-5611-01	3.31907	3.04448	5.63359	3.56935	3.11209	4.43498	2.57276	2.52813	Cluster2
TCGA-91-6835-01	4.5327	4.41163	5.86321	4.28046	4.23336	4.98219	4.81239	1.93288	Cluster2
TCGA-L9-A50W-01	1.7584	2.24976	3.86172	3.95635	3.11385	2.12662	1.57127	0.305473	Cluster2
TCGA-50-5044-01	5.20586	2.72592	4.35302	4.13399	3.14211	2.74168	2.15694	0.338813	Cluster2
TCGA-55-7903-01	5.19326	2.63329	4.41893	4.11282	2.88856	2.94769	2.87577	0.455963	Cluster2
TCGA-55-8508-01	1.99889	1.65732	2.68456	2.49719	2.17709	2.03794	1.74297	0.320023	Cluster2
TCGA-55-A4DG-01	2.92197	3.70054	3.82458	2.64335	2.74698	2.78703	2.98913	0.185956	Cluster2
TCGA-91-7771-01	3.1457	3.85962	5.15627	2.76955	3.43965	3.73033	3.74786	0.571974	Cluster2
TCGA-91-6849-01	2.13199	3.11066	4.47558	3.32935	2.04531	2.30357	2.7711	2.34704	Cluster2
TCGA-64-5781-01	3.21812	3.64924	4.25165	4.31872	3.38926	3.49566	3.24462	0.217973	Cluster2
TCGA-97-7552-01	3.76539	2.44099	4.64323	4.47864	3.38143	4.09202	3.82664	1.30013	Cluster2
TCGA-80-5608-01	2.54721	2.68176	3.51402	2.71758	2.26007	1.58825	1.94124	0.391822	Cluster2
TCGA-91-6829-01	3.6592	0.947508	4.96948	2.71865	1.64201	3.69269	1.66562	1.06641	Cluster2
TCGA-49-AARE-01	2.1262	2.97763	3.71254	3.89375	2.77146	2.39352	2.30904	0.768814	Cluster2
TCGA-97-7941-01	2.42415	2.03763	4.07854	2.83339	2.29707	2.39653	2.17966	0.95617	Cluster2
TCGA-78-7162-01	2.64242	1.96318	3.92923	2.75821	2.34211	3.30895	2.8458	0.694416	Cluster2
TCGA-49-AAR0-01	2.7084	3.24074	4.43819	3.33824	3.85611	2.69543	2.74564	0.748524	Cluster2
TCGA-35-4122-01	4.15645	2.73495	6.25373	3.07541	2.62834	4.53897	2.1439	1.18634	Cluster2
TCGA-62-A46Y-01	4.87613	3.05859	5.05154	3.13728	2.71815	2.821	3.00019	0.997761	Cluster2
TCGA-55-6980-01	3.77328	4.49337	4.67094	2.30985	2.74892	2.64255	3.13637	0.674284	Cluster2
TCGA-05-4430-01	3.29714	2.82656	5.43482	3.15148	2.20778	3.65745	2.04131	1.66991	Cluster2
TCGA-67-3772-01	1.50951	1.77521	4.46085	3.12373	1.33262	3.0368	1.61819	0.332924	Cluster2
TCGA-MP-A4SY-01	4.70878	2.03404	4.7685	2.04137	1.69313	3.16769	1.60867	0.866306	Cluster2
TCGA-35-3615-01	1.98632	1.7989	4.32883	1.7057	1.7773	2.20329	1.517	0.634301	Cluster2
TCGA-55-A493-01	6.06298	4.13334	5.45716	4.72397	5.78335	3.96765	3.72544	0.998236	Cluster2
TCGA-49-6744-01	3.34542	3.5504	5.40814	4.16925	3.54941	3.68594	3.72554	1.20658	Cluster2
TCGA-49-4494-01	3.12933	2.20752	4.51488	2.97793	2.17058	2.75312	1.54013	0.316388	Cluster2
TCGA-78-7143-01	3.61182	2.65907	4.66696	2.21154	2.47459	2.61573	2.55758	0.759957	Cluster2
TCGA-55-8513-01	3.92312	2.7548	5.76884	3.66458	2.38851	2.99904	2.12065	2.02738	Cluster2
TCGA-MP-A4TC-01	5.7741	3.51898	5.04988	4.50107	3.68131	4.10157	2.79623	1.03823	Cluster2
TCGA-05-4420-01	1.39693	0.739153	3.43665	1.80086	1.37636	1.80602	0.704433	0.376724	Cluster2
TCGA-97-8174-01	2.56775	3.31416	4.31218	3.15567	2.91589	3.41212	2.76251	0.525343	Cluster2
TCGA-44-6777-01	4.16333	2.64799	6.23324	3.37959	2.56705	4.30926	2.53158	1.14823	Cluster2
TCGA-62-A46P-01	1.56702	1.62488	2.7976	1.7899	1.17252	1.47241	0.984987	0.419762	Cluster2
TCGA-55-8089-01	4.83861	4.74002	5.96057	5.68338	4.34373	5.36628	3.89785	1.39424	Cluster2
TCGA-MN-A4N5-01	5.40864	3.51802	4.43481	4.85884	4.50726	2.92369	3.53362	2.02522	Cluster2
TCGA-86-8671-01	4.2419	4.74624	5.63261	4.99342	5.20059	4.72512	4.52332	1.37853	Cluster2
TCGA-49-4507-01	2.18754	2.53171	4.56411	5.2337	4.42995	3.3462	3.1431	0.947211	Cluster2
TCGA-62-A46V-01	2.57087	1.93127	4.24075	1.42752	0.94605	1.73732	1.04761	0.429158	Cluster2
TCGA-05-4389-01	3.68728	3.53382	5.09649	3.97423	3.50909	3.80045	2.773	0.972815	Cluster2
TCGA-55-6987-01	4.75387	3.7362	5.43882	5.0512	3.8296	4.06539	3.66321	0.940196	Cluster2
TCGA-49-4510-01	2.06561	0.973463	3.31468	2.3567	1.27121	1.88251	0.90263	0.778149	Cluster2
TCGA-86-8672-01	3.96843	3.69972	4.84909	4.43446	4.62316	3.50304	3.6487	1.0192	Cluster2
TCGA-44-2668-01	4.88347	4.03006	5.60042	3.34715	3.33477	4.4486	3.46417	2.97986	Cluster2
TCGA-93-A4JQ-01	4.74542	4.6338	4.45387	4.06187	4.48959	3.74555	4.07518	1.06106	Cluster2
TCGA-97-8177-01	2.47632	2.69198	5.39534	3.08771	2.44821	2.83292	2.51552	0.476004	Cluster2
TCGA-55-6978-01	6.48834	4.6819	6.13513	5.21475	4.59164	5.58237	4.269	1.22309	Cluster2
TCGA-69-8453-01	3.43691	2.99816	5.66962	3.60319	3.31793	3.63632	2.76602	2.41263	Cluster2
TCGA-50-7109-01	2.49215	2.77979	3.88597	3.6606	3.15161	2.80534	2.74137	0.611825	Cluster2
TCGA-49-4501-01	2.99962	1.54384	4.45164	1.7809	2.22427	3.21983	2.57409	0.57232	Cluster2
TCGA-50-5049-01	3.61559	3.96431	5.96553	4.77346	4.1496	4.98981	3.66355	1.08074	Cluster2
TCGA-78-8660-01	4.18586	3.6395	4.88507	5.24232	4.45945	3.12204	3.32737	0.628073	Cluster2
TCGA-91-6828-01	3.70481	3.72043	5.5796	3.27895	3.64104	4.03735	2.98407	0.724648	Cluster2
TCGA-50-6590-01	5.70766	3.36047	5.07322	5.02121	3.7694	4.56429	3.71044	1.58815	Cluster2
TCGA-50-5935-01	2.88668	2.81077	3.9676	2.24663	2.06947	2.7476	2.37025	1.10527	Cluster2
TCGA-55-7281-01	2.50292	3.14829	5.41361	3.02652	2.38413	2.76919	2.59724	1.78929	Cluster2
TCGA-49-4488-01	3.73939	1.91894	4.28841	2.49916	2.51187	2.20718	2.15535	0.330074	Cluster2
TCGA-NJ-A55A-01	3.66523	3.27856	4.29185	3.58585	3.52421	3.43356	3.53475	0.669027	Cluster2
TCGA-95-8494-01	4.41168	3.03634	4.73628	2.26954	2.17185	2.4623	1.58958	0.55402	Cluster2
TCGA-64-5775-01	6.18877	0.861098	4.47324	1.54342	0.699374	5.0861	0.686085	0.674084	Cluster2
TCGA-97-7547-01	3.06524	2.10118	3.60071	1.63233	2.39422	2.67762	2.54995	0.53201	Cluster2
TCGA-44-2655-01	2.21744	2.34023	3.83746	1.74385	1.90867	2.51657	1.95652	0.288902	Cluster2
TCGA-75-6212-01	2.87617	2.83685	4.879	1.84913	2.64038	3.09681	2.52367	0.566176	Cluster2
TCGA-05-4390-01	2.56512	2.54535	3.9646	1.828	1.55606	2.33136	1.19941	0.727332	Cluster2
TCGA-86-8674-01	1.94041	1.59221	1.90203	1.2964	1.72924	0.499737	1.02676	0.318879	Cluster2
TCGA-44-A47B-01	2.33036	3.55456	4.88798	4.64955	3.34395	2.5109	2.65921	1.54166	Cluster2
TCGA-MP-A4SW-01	3.16039	3.32564	4.82858	2.25279	2.78906	2.22409	2.79633	0.72036	Cluster2
TCGA-64-5815-01	3.39759	2.7664	5.48573	2.50867	1.87026	3.15056	2.46231	1.44707	Cluster2
TCGA-MP-A4T8-01	2.03661	1.58081	3.31051	1.95203	1.80583	1.58066	1.22213	0.31986	Cluster2
TCGA-NJ-A4YI-01	4.89072	2.29575	4.67509	2.37529	2.74605	2.59726	1.44423	0.775258	Cluster2
TCGA-L4-A4E6-01	3.67666	3.11503	6.90036	2.48788	2.40007	3.07816	2.12128	1.4516	Cluster2
TCGA-49-AAR4-01	4.46369	3.79938	4.25395	5.6049	4.96183	2.81388	4.6971	1.05416	Cluster2
TCGA-97-A4M3-01	2.09722	2.08923	2.69737	1.7746	1.56878	0.909897	1.40692	0.299933	Cluster2
TCGA-05-4427-01	5.51093	2.85887	4.85641	2.8614	1.76104	3.05266	2.78481	0.464902	Cluster2
TCGA-86-8281-01	1.52288	2.01743	3.27967	1.62126	1.53105	1.57894	2.08117	0.258169	Cluster2
TCGA-44-A4SU-01	3.24257	3.37858	3.40518	3.30102	3.40887	2.17071	2.91529	0.827816	Cluster2
TCGA-75-5147-01	2.82504	2.74847	4.96175	2.45995	2.50398	3.10869	2.67661	0.551611	Cluster2
TCGA-97-7546-01	4.50292	2.55927	4.59667	3.01443	2.7984	3.26667	2.58696	0.289034	Cluster2
TCGA-86-8585-01	3.71913	3.65094	4.89912	4.38975	3.86148	3.6125	3.33034	0.926222	Cluster2
TCGA-55-8301-01	5.18354	3.62651	4.93526	4.87513	3.98905	3.66687	3.58899	0.844937	Cluster2
TCGA-86-6562-01	3.47655	1.45007	4.61417	1.37975	1.31954	2.96624	1.33572	0.796712	Cluster2
TCGA-J2-A4AD-01	2.66504	0.856387	2.94745	1.86092	1.41281	1.27504	0.93388	0.541864	Cluster2
TCGA-50-5946-01	2.34744	1.83298	3.38397	4.02003	1.56054	2.19883	2.04151	0.448353	Cluster2
TCGA-55-8510-01	4.57333	3.35181	5.23359	3.78058	4.03201	3.89805	3.1887	1.25463	Cluster2
TCGA-69-7978-01	6.06503	4.05156	5.85406	5.06061	4.94991	5.05482	4.18469	2.77546	Cluster2
TCGA-55-8302-01	6.27786	3.02194	4.08974	3.56554	2.86683	2.63866	2.64443	1.43559	Cluster2
TCGA-05-4405-01	3.67359	1.92189	4.96175	2.4776	2.09532	2.34941	1.54643	2.38708	Cluster2
TCGA-78-7147-01	2.42005	1.40479	3.74097	3.99142	2.68783	1.99391	1.86055	1.61166	Cluster2
TCGA-MP-A4TD-01	1.91788	3.061	3.59559	2.69304	2.62042	1.90646	2.53988	0.863458	Cluster2
TCGA-55-6971-01	3.72098	3.9281	5.14918	4.94413	4.39008	4.09325	4.40294	1.25784	Cluster2
TCGA-50-6591-01	1.00116	0.228051	1.78644	2.08651	0.297465	0.779371	0.0562179	2.41653	Cluster2
TCGA-NJ-A4YF-01	1.39298	2.53046	3.16796	1.92045	2.22336	1.96932	1.34427	1.87393	Cluster2
TCGA-55-A48Z-01	4.40322	2.71706	4.41059	4.17095	2.97639	2.98044	2.54091	0.659665	Cluster2
TCGA-05-5428-01	2.58827	0.888037	4.7982	1.72174	0.854532	2.41533	0.522378	0.307336	Cluster2
TCGA-75-5125-01	7.14994	3.69323	5.39539	4.26768	4.57167	5.51663	3.28447	1.7211	Cluster2
TCGA-55-8097-01	2.28824	2.6156	3.85041	2.34737	2.53234	1.86013	2.53501	0.638104	Cluster2
TCGA-L9-A444-01	5.33363	4.35119	5.56502	5.51415	5.04474	3.99915	4.32609	0.750497	Cluster2
TCGA-91-A4BD-01	2.20343	2.79194	4.30412	2.23631	1.44865	2.14047	1.37034	0.143032	Cluster2
TCGA-05-4250-01	5.49027	3.09943	5.3164	3.84402	4.84859	3.45333	2.68005	1.23984	Cluster2
TCGA-99-8028-01	5.16779	4.88351	5.99733	5.13644	4.19285	4.13287	4.30785	1.1337	Cluster2
TCGA-97-8171-01	0.950125	0.499203	2.88574	0.654078	0.335548	0.909001	0.51772	0.314524	Cluster2
TCGA-67-6216-01	3.74904	2.81557	4.75726	3.35994	2.65661	3.22323	2.50983	0.578758	Cluster2
TCGA-44-2665-01	4.33993	3.13437	5.31582	1.86526	2.01812	4.60329	2.07753	0.986283	Cluster2
TCGA-86-7701-01	3.20838	4.08517	4.24531	4.11846	3.6189	3.18115	3.86744	0.858231	Cluster2
TCGA-78-7156-01	1.53319	1.47995	1.80978	1.35593	0.590848	1.57249	0.872164	0.25004	Cluster2
TCGA-05-5420-01	3.80512	3.82062	5.96336	2.92323	2.68089	5.19307	1.85782	1.42844	Cluster2
TCGA-55-6642-01	2.65045	2.22156	3.80257	3.18196	1.98081	2.7544	2.46377	0.601439	Cluster2
TCGA-78-7149-01	0.94953	0.753358	1.94714	1.18704	1.00963	0.930426	0.948255	0.278162	Cluster2
TCGA-05-4418-01	3.47889	2.8488	4.41795	3.17784	2.96923	3.45742	2.93353	0.517947	Cluster2
TCGA-05-4422-01	2.7874	3.35492	4.66005	3.58031	3.7824	3.10969	3.18611	0.812604	Cluster2
TCGA-86-A4P8-01	4.19056	4.45777	5.75601	3.27455	3.41261	3.73883	3.08995	1.97279	Cluster2
TCGA-67-6217-01	2.92272	3.60421	4.48723	3.20919	3.06269	3.1036	3.28811	0.669506	Cluster2
TCGA-49-AARO-01	4.42695	4.43678	5.18537	3.67781	3.37961	2.96233	3.51386	1.20603	Cluster2
TCGA-75-7030-01	3.08617	2.83899	4.11532	2.53119	2.67073	3.05602	2.67862	1.40908	Cluster2
TCGA-50-5941-01	4.70181	3.72791	5.5636	4.45972	4.11031	4.38187	4.20104	1.13648	Cluster2
TCGA-49-AARR-01	3.75621	2.68895	4.6369	3.92608	3.32416	2.87073	2.54491	0.735518	Cluster2
TCGA-J2-8192-01	4.02259	3.50731	5.63228	3.4592	1.90089	4.05533	2.8553	0.873415	Cluster2
TCGA-64-5779-01	2.16011	3.92627	3.1442	2.8057	2.80385	2.53339	3.21336	0.243225	Cluster2
TCGA-50-8459-01	2.3805	3.25436	5.78987	2.75781	3.52149	3.45946	2.84617	1.33165	Cluster2
TCGA-86-A4JF-01	5.02271	2.8372	5.04809	4.11247	2.71845	2.53745	2.11361	1.32709	Cluster2
TCGA-05-4249-01	3.13698	2.2519	5.10042	2.45072	2.74472	3.1245	2.47758	0.513016	Cluster2
TCGA-J2-A4AG-01	3.68833	4.35655	4.58684	3.31189	2.76063	3.14698	3.65467	2.09632	Cluster2
TCGA-86-8280-01	3.60091	3.49029	4.66751	4.02925	3.66655	3.71746	3.23076	1.02505	Cluster2
TCGA-78-7166-01	1.85191	1.75979	2.20477	2.14066	2.00722	1.10167	1.8601	0.361296	Cluster2
TCGA-71-6725-01	1.98235	0.231501	3.60187	1.39036	0.137166	0.813798	0.164994	0.386997	Cluster2
TCGA-69-7980-01	4.19283	3.34289	5.1818	4.17981	3.83122	3.24344	3.00684	0.474647	Cluster2
TCGA-L9-A8F4-01	3.14073	3.7782	4.98899	4.21464	4.1619	3.59537	3.4921	0.963324	Cluster2
TCGA-05-4433-01	3.00277	2.21894	5.35464	2.5148	2.32469	3.20841	2.5239	1.81725	Cluster2
TCGA-55-A492-01	1.14717	1.3962	2.28782	2.04038	1.19565	1.23295	1.13858	0.102957	Cluster2
TCGA-73-4675-01	1.1861	1.95592	4.35823	1.3675	1.50173	2.00877	1.51724	0.90588	Cluster2
TCGA-44-7662-01	4.25173	3.25948	4.68741	3.82228	2.95436	3.94374	2.43141	1.92405	Cluster2
TCGA-05-4244-01	4.89778	2.71197	5.04914	1.47542	1.53735	2.99599	1.96837	1.49813	Cluster2
TCGA-73-7498-01	2.02797	2.46003	3.47914	2.07128	2.74564	2.57973	2.20021	0.418625	Cluster2
TCGA-55-8507-01	2.54954	1.59744	4.0384	2.25746	1.9822	2.31565	1.38506	0.622974	Cluster2
TCGA-S2-AA1A-01	2.72338	3.58607	3.76827	5.22474	3.02414	3.18423	3.35807	0.825574	Cluster2
TCGA-95-7948-01	1.20278	1.15152	3.25381	1.69926	1.3322	1.82657	1.05751	0.409869	Cluster2
TCGA-67-3774-01	2.87432	2.30901	4.4914	2.92206	2.72015	3.41004	2.25881	0.88557	Cluster2
TCGA-38-4628-01	2.01691	1.1438	4.83589	0.636618	0.693146	2.67878	0.542696	0.484028	Cluster2
TCGA-50-5051-01	2.25967	1.53878	2.72046	2.20655	2.03251	1.00343	1.25396	1.01698	Cluster2
TCGA-86-6851-01	4.04446	3.89844	5.18572	4.72962	4.42316	4.24626	4.00596	0.944434	Cluster2
TCGA-44-6148-01	2.75692	1.86343	4.01469	4.38306	1.62399	2.84884	1.64982	1.24875	Cluster2
TCGA-MN-A4N1-01	2.75891	1.67154	2.94657	1.87164	1.10418	1.27092	0.846474	0.250959	Cluster2
TCGA-05-5429-01	0.973049	1.18697	2.7247	1.10984	0.838281	1.77442	0.794877	5.10996	Cluster2
TCGA-55-8091-01	5.09956	3.03148	5.48905	3.0889	2.47813	4.10112	2.59127	0.55376	Cluster2
TCGA-44-3917-01	2.42177	2.21633	3.90246	1.39171	1.21593	3.12258	1.7107	0.269929	Cluster2
TCGA-49-4505-01	4.04473	2.9615	5.23736	3.20251	3.41196	3.39227	3.21736	0.372558	Cluster2
TCGA-62-8397-01	2.33638	1.88277	3.64435	1.13313	1.44631	1.99553	1.42434	0.963642	Cluster2
TCGA-50-5942-01	2.32212	1.58243	3.34644	2.13637	1.58515	2.16829	1.77819	0.279407	Cluster2
TCGA-55-8206-01	3.16674	3.50595	5.01526	3.57362	1.98053	3.25519	3.07046	1.07624	Cluster2
TCGA-55-8094-01	1.45865	0.907346	1.81752	1.42771	2.69989	0.942148	0.339141	0.0939562	Cluster2
TCGA-05-4382-01	3.8682	2.98251	5.66941	3.59227	2.91302	4.73775	2.6104	1.09042	Cluster2
TCGA-05-5423-01	2.72247	3.39311	5.53244	2.0255	2.06267	3.81489	2.48353	0.441538	Cluster2
TCGA-75-5146-01	1.7584	1.74681	4.04622	1.14374	2.13832	2.41977	1.90267	0.256238	Cluster2
TCGA-78-7167-01	0.868299	0.790136	2.17424	1.89734	1.06016	1.51382	1.01096	0.255861	Cluster2
TCGA-97-A4M0-01	3.66875	3.8362	4.78078	3.54977	3.57187	2.9094	3.46593	0.367222	Cluster2
TCGA-38-4632-01	4.0972	3.26018	5.53131	2.99536	4.36485	3.41883	2.39481	0.442558	Cluster2
TCGA-44-7661-01	6.85984	4.495	5.50322	3.71005	3.07184	4.64615	3.54151	2.42913	Cluster2
TCGA-55-8205-01	6.42754	4.13038	6.28583	4.54422	3.93265	5.65751	3.72698	1.77753	Cluster2
TCGA-38-4631-01	1.44272	2.12897	3.26828	2.25016	1.521	2.49983	1.27595	0.0735695	Cluster2
TCGA-55-7283-01	2.81507	1.79376	4.22304	2.73531	2.3421	3.23546	1.8328	0.988964	Cluster2
TCGA-95-7567-01	3.41335	2.97634	4.32121	3.85706	2.90431	2.95338	2.79742	0.595171	Cluster2
TCGA-38-4629-01	4.80083	2.53417	6.17244	4.04096	3.45724	5.14294	2.83247	0.982364	Cluster2
TCGA-91-8497-01	2.96634	3.37194	4.11202	2.89831	3.28087	3.30588	2.89629	0.529149	Cluster2
TCGA-78-7540-01	2.6215	0.715308	3.88822	1.12132	0.69413	1.74304	1.05122	1.93117	Cluster2
TCGA-44-3919-01	4.41358	3.53021	5.38919	3.65974	3.28287	4.07319	3.34622	1.21349	Cluster2
TCGA-69-7764-01	2.3087	3.07131	3.22344	2.32066	2.15553	2.46406	2.59207	0.203521	Cluster2
TCGA-MP-A4TH-01	3.04084	3.82984	4.17787	3.31033	3.7263	3.16338	3.80408	0.607076	Cluster2
TCGA-97-7554-01	5.6196	2.08175	4.57285	3.13824	2.34185	3.37504	2.13339	0.680431	Cluster2
TCGA-55-8619-01	3.30451	3.02049	5.01983	3.47626	3.98641	3.40643	2.93297	2.53636	Cluster2
TCGA-55-7227-01	4.71684	3.77644	5.42738	3.46682	3.28431	3.31843	3.55033	0.692788	Cluster2
TCGA-67-3770-01	2.28457	2.7461	4.93426	1.58452	1.87648	3.161	1.1324	0.502307	Cluster2
TCGA-78-7145-01	3.55972	1.77396	4.65821	0.963643	2.07217	2.03934	1.69632	1.2944	Cluster2
TCGA-49-AAR3-01	5.90456	3.90083	5.89734	5.69151	4.53546	4.83753	3.97815	1.63303	Cluster2
TCGA-44-A479-01	3.87654	4.20174	5.03871	4.88583	4.38627	3.88037	3.87718	0.5606	Cluster2
TCGA-4B-A93V-01	5.18086	2.8862	3.24872	3.14872	2.80688	2.29532	1.99422	0.333871	Cluster2
TCGA-78-7633-01	1.61083	0.881638	2.07593	0.637111	0.651021	1.4224	0.698753	0.168769	Cluster2
TCGA-38-4626-01	4.1764	2.40547	6.69099	2.44599	2.03753	4.00425	1.99495	1.22406	Cluster2
TCGA-78-7535-01	1.91126	0.691041	4.89898	3.42872	1.28557	0.832114	0.522692	0.667501	Cluster2
TCGA-55-6543-01	3.86915	1.23501	4.7029	1.76272	1.36549	2.99427	1.24368	1.09235	Cluster2
TCGA-05-4402-01	2.74532	2.19862	5.07716	3.40839	1.68269	2.86661	1.78133	0.740074	Cluster2
TCGA-49-4490-01	1.67504	4.21633	3.55006	2.15291	2.28352	1.49413	2.38132	0.387589	Cluster2
TCGA-86-A456-01	4.72412	3.5777	5.2163	3.89093	2.7502	2.78685	2.78944	0.597781	Cluster2
TCGA-49-4512-01	2.49512	1.97704	4.68818	1.91487	1.37317	2.14483	1.58663	0.977496	Cluster2
TCGA-75-5122-01	5.6392	4.60861	7.00234	5.92517	5.2601	6.46894	4.34225	1.28422	Cluster2
TCGA-55-A48X-01	3.50028	3.28951	4.30016	3.16979	3.92642	3.05866	3.36323	0.645444	Cluster2
TCGA-86-8278-01	3.59998	2.20276	4.26334	4.7388	1.98502	3.02179	1.46485	0.892796	Cluster2
TCGA-55-6982-01	3.37126	2.52613	5.29185	3.45282	2.79737	3.35821	2.44163	0.934067	Cluster2
TCGA-50-5045-01	4.10158	3.50055	5.80179	3.2058	3.52203	3.88656	3.66028	1.08942	Cluster2
TCGA-05-4398-01	6.03258	2.98566	5.5028	3.23423	3.46204	4.08034	2.70631	0.545325	Cluster2
TCGA-78-7152-01	2.06256	2.22647	4.03743	2.50175	2.75454	2.24571	2.93086	1.27363	Cluster2
TCGA-MP-A4TF-01	5.18081	1.98403	3.48807	3.04993	2.15326	3.89177	2.18537	0.970643	Cluster2
TCGA-67-4679-01	3.20761	2.31929	4.6894	1.82505	2.13659	2.70765	1.78195	0.60361	Cluster2
TCGA-78-8648-01	3.26705	3.21615	5.59704	3.74844	3.79129	3.77897	3.04771	2.72306	Cluster2
TCGA-44-A47A-01	3.57356	4.51524	5.07906	2.41639	3.22682	3.19703	2.9235	0.882004	Cluster2
TCGA-55-A57B-01	3.5563	3.56784	4.62467	2.18643	2.32115	3.36057	2.39771	0.531495	Cluster2
TCGA-55-8207-01	2.96028	2.92309	4.95547	1.44468	1.85614	2.85409	1.97396	0.772492	Cluster2
TCGA-55-7576-01	3.42311	2.94257	4.94743	2.68969	2.80874	2.68024	3.0347	0.523903	Cluster2
TCGA-NJ-A55O-01	4.01817	2.23958	5.04397	2.13076	1.85879	2.46771	1.45604	1.25159	Cluster2
TCGA-55-A494-01	1.24583	0.494543	1.58748	2.58307	5.15409	1.01881	0.423896	3.29536	Cluster2
TCGA-L9-A443-01	3.21723	3.06454	3.95661	2.73426	2.27693	2.12436	1.89943	0.329773	Cluster2
TCGA-69-7974-01	5.59138	3.04056	5.79939	4.30448	3.25033	3.72119	3.01926	1.30698	Cluster2
TCGA-NJ-A4YG-01	3.19998	3.56776	4.80602	2.64905	1.77778	2.38684	2.75614	0.478916	Cluster2
TCGA-69-7760-01	2.3399	1.3972	2.78764	1.28841	0.430356	1.66664	0.756436	0.814347	Cluster2
TCGA-49-4486-01	1.16548	0.759526	1.80775	0.85807	0.933564	1.1166	0.633446	0.133842	Cluster2
TCGA-93-A4JN-01	3.25628	3.79051	3.96607	4.81562	3.80829	2.75247	3.03574	1.13172	Cluster2
TCGA-44-7671-01	1.5818	0.659384	3.22785	1.65247	0.86644	1.97936	0.777563	0.377093	Cluster2
TCGA-44-6774-01	3.09419	2.64397	4.7949	2.35542	2.93338	3.98823	2.77677	0.702836	Cluster2
TCGA-50-5066-01	3.0089	3.58912	5.26489	2.98954	2.61194	4.5321	2.20235	1.05392	Cluster2
TCGA-50-6594-01	7.81611	2.03488	4.13538	1.5946	4.60657	4.53702	1.45772	1.76953	Cluster2
TCGA-44-8119-01	2.97772	3.11958	4.50446	5.49499	2.67013	4.01385	2.02899	0.406326	Cluster2
TCGA-49-AAR2-01	1.47042	2.58001	3.53764	3.72065	2.86308	1.49034	2.26829	0.618472	Cluster2
TCGA-86-8669-01	2.83012	2.81142	4.07611	2.49958	3.09942	2.35429	2.4638	1.03325	Cluster2
TCGA-05-5715-01	2.12629	0.802207	5.21807	1.28026	1.02344	2.39417	0.812869	1.61181	Cluster2
TCGA-69-A59K-01	6.51724	4.22631	4.42305	2.86621	2.95536	2.94617	2.98174	0.297506	Cluster2
TCGA-55-A491-01	3.83056	2.03236	5.29237	2.9289	3.95908	2.75357	2.1708	1.04685	Cluster2
TCGA-71-8520-01	3.49563	2.61091	4.06245	2.56024	1.59207	2.64353	1.60308	1.58282	Cluster2
TCGA-91-8496-01	3.09178	1.97555	5.05365	0.929208	1.1541	3.97741	1.11273	0.468853	Cluster2
TCGA-69-8254-01	3.32571	3.20884	4.13241	5.50148	2.79353	2.5902	2.19673	0.716109	Cluster2
TCGA-95-A4VP-01	3.09145	5.60008	4.11742	3.76501	3.11711	2.29171	2.86906	0.647655	Cluster2
TCGA-95-8039-01	3.86807	3.85386	4.78901	2.39106	2.55231	3.25484	3.41146	0.951435	Cluster2
TCGA-86-8076-01	2.99609	2.9675	4.22785	3.69757	3.48868	2.95349	3.21423	1.55144	Cluster2
TCGA-44-2659-01	3.07795	2.75598	4.47599	3.04405	2.99732	3.21769	3.21395	0.400734	Cluster2
TCGA-55-8203-01	3.06747	3.10493	3.75015	4.05112	2.99529	2.39052	3.14954	0.346557	Cluster2
TCGA-MP-A5C7-01	1.51301	1.64416	2.03683	5.50674	0.65118	1.47054	0.923073	0.277015	Cluster2
TCGA-78-7153-01	0.907288	0.670668	3.1599	1.50273	1.66727	1.01838	0.981839	0.246074	Cluster2
TCGA-64-5778-01	4.43598	3.57452	4.82769	4.70757	4.24009	3.46992	3.50543	0.849084	Cluster2
TCGA-55-6985-01	4.13982	3.89165	4.6598	4.33378	3.50869	3.75066	3.40259	1.73566	Cluster2
TCGA-69-7761-01	3.66319	3.90897	4.82425	3.75788	3.49912	3.70152	3.86723	1.01185	Cluster2
TCGA-MN-A4N4-01	2.71698	1.15718	3.71443	2.71675	1.96032	2.57591	1.6695	1.04589	Cluster2
TCGA-55-6972-01	0.84811	0.718987	0.898467	0.662303	0.404826	0.711064	0.318852	0.156001	Cluster2
