# Supplementary material for: Ferroptosis regulator FANCD2 is associated with immune infiltration and predicts worse prognosis in lung adenocarcinoma
Source: Front Genet. 2022 Oct 4;13:922914. doi: 10.3389/fgene.2022.922914 (PMC9576926; doi:10.3389/fgene.2022.922914)
Supplement: Supplementary file 8 [file Table6.XLS]

## Sheet: 0c30b3cf3d50d8b3dbdc391abd1dc77
	Table S6. Clinical information and TIDE scores in LUAD
Genes	No benefits	Responder	TIDE	IFNG	MSI Expr Sig	Merck18	CD274	CD8	CTL.flag	Dysfunction	Exclusion	MDSC	CAF	TAM M2
TCGA-86-8671-01	FALSE	FALSE	5.41	2.14	0.29	1.76	0.91	1.9	TRUE	5.41	-3.08	-0.23	0.01	-0.05
TCGA-50-6591-01	TRUE	FALSE	4.64	-3.01	0.06	-2.79	-2.27	-2.36	FALSE	-2.63	4.64	0.25	0.1	0.07
TCGA-55-8619-01	FALSE	FALSE	4.04	-0.22	0.44	0.56	0.1	0.96	TRUE	4.04	-3.58	-0.22	-0.06	-0.03
TCGA-91-6829-01	TRUE	FALSE	4.03	-1.3	0.05	-0.78	0.08	-0.4	FALSE	-1.47	4.03	0.09	0.27	0.01
TCGA-44-6774-01	FALSE	FALSE	3.99	-0.49	0.13	-0.31	-0.18	-1.19	FALSE	0.81	3.99	0.03	0.37	-0.02
TCGA-55-6975-01	TRUE	FALSE	3.93	-1.2	0.41	-0.75	-1.42	-0.35	FALSE	-0.79	3.93	0.15	0.19	0.01
TCGA-55-7726-01	FALSE	FALSE	3.88	-0.02	0.23	-0.57	-0.22	-1.22	FALSE	-1.17	3.88	0.14	0.25	-0.02
TCGA-38-4627-01	FALSE	FALSE	3.84	0.03	0.51	0.08	-0.42	-0.36	FALSE	1.07	3.84	-0.02	0.36	0.02
TCGA-78-8648-01	FALSE	FALSE	3.8	0.46	0.35	1.09	0.41	1.87	TRUE	3.8	-0.11	-0.19	0.26	-0.06
TCGA-99-8028-01	FALSE	FALSE	3.73	2.24	0.48	2.02	2.36	2.21	TRUE	3.73	-1.69	-0.15	0.11	-0.11
TCGA-44-2657-01	FALSE	FALSE	3.73	1.47	0.54	1.22	-0.1	2.18	TRUE	3.73	-2.86	-0.19	-0.08	0.01
TCGA-64-5775-01	TRUE	FALSE	3.66	-1.37	0.71	-0.76	3.43	-1.11	FALSE	-1.28	3.66	0.19	0.12	0
TCGA-38-7271-01	FALSE	FALSE	3.62	0.77	0.36	1.46	0.52	2.27	TRUE	3.62	-2.02	-0.18	0.03	-0.02
TCGA-86-8055-01	FALSE	FALSE	3.57	0.03	0.14	-0.26	0.09	-0.82	FALSE	0.22	3.57	0.08	0.29	-0.04
TCGA-99-AA5R-01	FALSE	FALSE	3.56	0.4	0.37	0.75	1.07	1.35	TRUE	3.56	-2.44	-0.18	-0.01	-0.03
TCGA-50-6595-01	FALSE	FALSE	3.54	2.04	0.34	1.16	2.95	0.14	FALSE	0.43	3.54	0.19	0.22	-0.08
TCGA-93-7347-01	FALSE	FALSE	3.53	0.91	0.55	1.03	-0.06	1.81	TRUE	3.53	-1.8	-0.19	0.03	0
TCGA-50-5931-01	TRUE	FALSE	3.52	-1.38	0.47	-1.67	-1.99	-0.41	FALSE	-2.21	3.52	0.21	0.05	0.04
TCGA-L9-A743-01	FALSE	FALSE	3.47	0.8	0.34	0.71	0.86	0.94	TRUE	3.47	-1.51	-0.09	0.03	-0.07
TCGA-75-7027-01	FALSE	FALSE	3.41	-0.78	0.31	-0.8	-1.15	-0.86	FALSE	-1.8	3.41	0.16	0.13	0.02
TCGA-64-1679-01	FALSE	FALSE	3.4	-0.26	0.11	-0.56	0.19	-1.96	FALSE	0.55	3.4	0.07	0.27	-0.02
TCGA-44-2665-01	FALSE	FALSE	3.4	-0.32	0.74	-0.16	1.04	-1.19	FALSE	-0.1	3.4	0.01	0.31	0
TCGA-MP-A4TI-01	FALSE	FALSE	3.36	2.16	0.49	1.64	2.71	1.3	TRUE	3.36	-0.81	-0.04	0.08	-0.11
TCGA-55-8614-01	FALSE	FALSE	3.33	-0.03	0.11	-0.35	-0.48	-0.53	FALSE	0.42	3.33	0.12	0.18	0.01
TCGA-73-4668-01	TRUE	FALSE	3.32	-1.03	0.21	-0.7	-0.31	-0.52	FALSE	-1.35	3.32	0.14	0.14	0.01
TCGA-44-7672-01	FALSE	FALSE	3.31	0.97	0.38	1	0.99	0.6	TRUE	3.31	-0.26	-0.06	0.1	-0.06
TCGA-MP-A4TJ-01	FALSE	FALSE	3.29	1.49	0.32	1.24	1.76	1.57	TRUE	3.29	-2.69	-0.14	-0.01	-0.08
TCGA-97-A4LX-01	FALSE	FALSE	3.28	1.88	0.44	1.44	1.76	1.15	TRUE	3.28	-2.98	-0.22	0.01	-0.05
TCGA-49-AAR4-01	FALSE	FALSE	3.2	0.48	0.33	1.01	1.24	3.17	TRUE	3.2	-1.08	0	-0.07	-0.03
TCGA-55-8208-01	FALSE	FALSE	3.14	1.93	0.24	1.38	1.87	1.35	TRUE	3.14	-2.58	-0.17	0.04	-0.1
TCGA-78-7150-01	FALSE	FALSE	3.14	-0.8	0.49	-0.97	-1.15	-0.61	FALSE	-2.15	3.14	0.17	0.13	-0.02
TCGA-44-7662-01	FALSE	FALSE	3.14	0.51	0.17	0.26	1.04	-0.06	FALSE	0.53	3.14	0.13	0.22	-0.06
TCGA-55-8510-01	FALSE	FALSE	3.12	0.85	0.13	0.67	1.19	0.91	TRUE	3.12	-1.29	-0.13	0.03	-0.01
TCGA-MP-A4T8-01	TRUE	FALSE	3.09	-2.16	0.36	-1.71	-1.28	-1.99	FALSE	-1.31	3.09	0.16	0.1	0.02
TCGA-MP-A4T4-01	FALSE	FALSE	3.09	2.09	0.55	1.61	2.81	1.68	TRUE	3.09	-1.23	-0.05	0.03	-0.08
TCGA-J2-A4AD-01	TRUE	FALSE	3.06	-2.4	0.46	-1.64	-0.87	-1.32	FALSE	-2.35	3.06	0.15	0.07	0.06
TCGA-S2-AA1A-01	FALSE	FALSE	3.05	0.33	0.23	0.57	-0.26	0.45	TRUE	3.05	-1.16	-0.12	0.02	0
TCGA-86-8279-01	FALSE	FALSE	3.03	-0.59	0.25	-1.03	-1.45	-1.98	FALSE	-1.02	3.03	0.09	0.14	0.04
TCGA-50-5055-01	FALSE	FALSE	3.02	0.8	0.59	1.04	-0.43	1.93	TRUE	3.02	-0.79	-0.12	0.04	0.01
TCGA-71-8520-01	FALSE	FALSE	3.02	-0.93	0.14	-0.84	0.04	-1.5	FALSE	0.15	3.02	0.09	0.18	0
TCGA-MP-A4TK-01	FALSE	FALSE	2.99	-0.09	0.26	-0.05	-0.32	-0.06	FALSE	1.89	2.99	0.04	0.24	0
TCGA-55-7574-01	FALSE	FALSE	2.98	-0.04	0.21	0.39	-0.18	1.19	TRUE	2.98	-0.19	-0.08	0.09	-0.03
TCGA-86-6851-01	FALSE	FALSE	2.96	2.3	0.26	1.55	0.97	1.4	TRUE	2.96	-4.08	-0.15	-0.15	-0.07
TCGA-MP-A4TC-01	FALSE	FALSE	2.91	1.27	0.55	0.72	2.5	0.04	FALSE	0.94	2.91	0.11	0.24	-0.08
TCGA-L9-A444-01	FALSE	FALSE	2.9	2.47	0.4	1.9	2.29	2.63	TRUE	2.9	-2.83	-0.12	-0.08	-0.06
TCGA-91-6847-01	TRUE	FALSE	2.89	-1.04	0.23	-1.61	-0.48	-1.05	FALSE	-3.36	2.89	0.24	-0.04	0.05
TCGA-86-A4P8-01	FALSE	FALSE	2.85	0.17	0.47	0.55	0.65	1.13	TRUE	2.85	-3.88	-0.27	-0.04	-0.04
TCGA-MP-A4SY-01	FALSE	FALSE	2.83	-0.93	0.51	-0.75	1.29	-1.96	FALSE	-0.86	2.83	0.07	0.19	0
TCGA-86-A4P7-01	FALSE	FALSE	2.74	-0.77	0.27	0	-0.19	0.62	TRUE	2.74	-1.83	-0.12	-0.04	-0.01
TCGA-44-A47G-01	FALSE	FALSE	2.74	1.1	0.57	1.05	1.65	1.28	TRUE	2.74	-2.2	-0.14	0.03	-0.09
TCGA-44-8120-01	TRUE	FALSE	2.73	-1.42	0.18	-0.82	-0.57	-0.92	FALSE	-0.15	2.73	0.01	0.16	0.07
TCGA-38-6178-01	FALSE	FALSE	2.71	-0.37	0.16	-0.47	-0.98	-1.36	FALSE	-0.18	2.71	0.09	0.19	-0.02
TCGA-97-7552-01	FALSE	FALSE	2.66	1.53	0.64	1.26	0.48	2.14	TRUE	2.66	-3.9	-0.18	-0.12	-0.04
TCGA-55-8505-01	TRUE	FALSE	2.63	-2.07	0.49	-1.4	-1.64	-1.77	FALSE	-0.35	2.63	0.11	0.12	0
TCGA-97-8547-01	FALSE	FALSE	2.63	-0.44	0.4	-0.48	0.37	-2	FALSE	1.1	2.63	0.01	0.21	0.03
TCGA-86-8075-01	FALSE	FALSE	2.6	-0.13	0.08	-0.44	0.48	-1.63	FALSE	-0.05	2.6	0.05	0.26	-0.06
TCGA-86-8054-01	TRUE	FALSE	2.6	-1.82	0.51	-1.56	-1.01	-1.17	FALSE	-2.96	2.6	0.19	-0.01	0.06
TCGA-MN-A4N1-01	TRUE	FALSE	2.58	-2.17	0.37	-1.62	-0.45	-2.02	FALSE	-0.87	2.58	0.16	0.01	0.06
TCGA-55-6971-01	FALSE	FALSE	2.56	1.25	0.39	1.09	0.55	1.61	TRUE	2.56	-2.47	-0.12	-0.02	-0.08
TCGA-44-8119-01	FALSE	FALSE	2.51	0.12	0.34	0	-0.19	-0.19	FALSE	0.07	2.51	0.12	0.14	-0.03
TCGA-55-7570-01	FALSE	FALSE	2.5	-0.97	0.57	-0.89	-0.99	1.45	FALSE	-2.2	2.5	0.18	-0.04	0.07
TCGA-50-5941-01	FALSE	FALSE	2.49	2.23	0.34	1.61	1.62	1.69	TRUE	2.49	-2.61	-0.12	-0.04	-0.08
TCGA-86-8074-01	FALSE	FALSE	2.46	0.53	0.19	-0.07	0.1	-0.88	FALSE	-1.31	2.46	0.09	0.18	-0.04
TCGA-91-6835-01	FALSE	FALSE	2.46	1.1	0.06	1.08	0.85	2.05	TRUE	2.46	-2.3	-0.15	-0.03	-0.02
TCGA-93-A4JO-01	FALSE	FALSE	2.46	0.51	0.26	0.57	0.47	0.96	TRUE	2.46	-1.68	-0.08	-0.07	-0.01
TCGA-69-7978-01	FALSE	FALSE	2.44	1.8	0.22	1.53	2.76	1.39	TRUE	2.44	-1.34	-0.09	0.07	-0.09
TCGA-55-6979-01	FALSE	FALSE	2.41	2.49	0.23	1.48	2.34	1.48	TRUE	2.41	-1.86	-0.1	0.02	-0.09
TCGA-91-A4BC-01	FALSE	FALSE	2.38	1.15	0.18	1.2	-0.15	3.27	TRUE	2.38	-0.07	0.01	0.02	-0.04
TCGA-69-7979-01	FALSE	FALSE	2.38	-0.17	0.44	-0.92	-0.13	-1.35	FALSE	-1.09	2.38	0.12	0.07	0.02
TCGA-49-AAR9-01	FALSE	FALSE	2.35	0.16	0.38	-0.23	-0.87	-0.38	FALSE	-1.54	2.35	0.21	-0.01	0
TCGA-69-7760-01	TRUE	FALSE	2.35	-1.25	0.46	-1.39	-0.67	-1.85	FALSE	-2.64	2.35	0.16	0.05	0
TCGA-97-7553-01	FALSE	FALSE	2.34	0.44	0.4	0.61	0.96	1.08	TRUE	2.34	-3.67	-0.25	-0.01	-0.06
TCGA-49-AAR3-01	FALSE	FALSE	2.28	2.6	0.3	1.82	2.8	2.3	TRUE	2.28	0.11	0.05	0.02	-0.07
TCGA-49-4490-01	FALSE	FALSE	2.26	-0.64	0.22	-0.54	-1.45	-0.63	FALSE	0.7	2.26	0.09	0.08	0.03
TCGA-38-4630-01	FALSE	FALSE	2.26	0.03	0.39	-0.59	-1.01	-0.19	FALSE	-1.85	2.26	0.14	0	0.05
TCGA-49-6744-01	FALSE	FALSE	2.25	0.62	0.43	0.91	0.13	1.21	TRUE	2.25	-0.49	-0.14	0.14	-0.04
TCGA-55-8301-01	FALSE	FALSE	2.25	2.62	0.68	1.74	2.24	1.41	TRUE	2.25	-1.92	-0.06	-0.03	-0.08
TCGA-53-7626-01	FALSE	FALSE	2.25	0.62	0.29	0.75	0.12	1.15	TRUE	2.25	-1.8	-0.14	0.03	-0.04
TCGA-86-6562-01	TRUE	FALSE	2.25	-1.16	0.31	-0.73	0.16	-1.5	FALSE	-0.47	2.25	0.03	0.18	0
TCGA-55-A48Y-01	FALSE	FALSE	2.25	-0.23	0.43	-0.22	-0.69	-0.58	FALSE	-1.63	2.25	0.06	0.13	0.02
TCGA-75-6205-01	FALSE	FALSE	2.24	1.76	0.47	1.47	1.68	1.38	TRUE	2.24	-0.91	-0.09	0.06	-0.05
TCGA-55-6981-01	TRUE	FALSE	2.22	-1.33	0.18	-0.99	0.25	-2.04	FALSE	-0.49	2.22	0.09	0.06	0.05
TCGA-MN-A4N4-01	TRUE	FALSE	2.21	-1.31	0.11	-0.73	-0.61	-0.26	FALSE	0.42	2.21	0.06	0.14	0.01
TCGA-50-5049-01	FALSE	FALSE	2.21	2.38	0.58	1.78	0.8	2.88	TRUE	2.21	-1.08	-0.15	0.08	-0.03
TCGA-69-7973-01	TRUE	FALSE	2.21	-1.29	0.21	-1.03	-1.02	0.69	FALSE	-1.07	2.21	0.14	0.02	0.04
TCGA-64-5774-01	TRUE	FALSE	2.16	-1.43	0.45	-1.27	-0.72	0.91	FALSE	-1.32	2.16	0.18	-0.02	0.02
TCGA-62-A46V-01	TRUE	FALSE	2.15	-1.53	0.76	-1.43	-0.73	-2.47	FALSE	-1.18	2.15	0.04	0.09	0.06
TCGA-55-8299-01	FALSE	FALSE	2.14	1.76	0.55	1.44	1.41	2.13	TRUE	2.14	0.47	-0.02	0.18	-0.1
TCGA-93-A4JN-01	FALSE	FALSE	2.11	-0.92	0.07	-0.5	-0.3	-1.44	FALSE	1.43	2.11	0.1	0.1	-0.01
TCGA-50-5045-01	FALSE	FALSE	2.1	1.17	0.83	0.98	1.31	1.44	TRUE	2.1	0.04	-0.1	0.1	0
TCGA-95-7039-01	FALSE	FALSE	2.09	-0.01	0.4	0.04	0.92	0.2	FALSE	-0.32	2.09	0.12	0.05	0.02
TCGA-55-8089-01	FALSE	FALSE	2.09	3.07	0.67	2.08	1.67	2.07	TRUE	2.09	-2.5	-0.07	-0.04	-0.11
TCGA-50-5072-01	FALSE	FALSE	2.09	-0.8	0.75	-0.63	-0.43	-1.13	FALSE	-1.38	2.09	0.15	0.03	0
TCGA-50-5946-01	TRUE	FALSE	2.08	-1.06	0.18	-1.28	-1.14	-0.24	FALSE	-1.99	2.08	0.22	-0.09	0.04
TCGA-50-6593-01	TRUE	FALSE	2.04	-1.17	0.28	-0.73	0.81	-1.31	FALSE	0.74	2.04	-0.02	0.17	0.05
TCGA-44-7661-01	FALSE	FALSE	2.04	0.75	0.43	0.58	3.44	-0.17	FALSE	1.13	2.04	0.11	0.12	-0.04
TCGA-99-8032-01	TRUE	FALSE	2.03	-1.41	0.31	-0.83	-0.85	-0.65	FALSE	0.13	2.03	0.08	0.08	0.03
TCGA-73-4670-01	FALSE	FALSE	2.02	-0.86	0.93	-0.79	-0.43	-0.89	FALSE	-2.01	2.02	0.14	0.06	-0.02
TCGA-05-4420-01	TRUE	FALSE	2	-1.88	0.71	-1.44	-1.49	-0.32	FALSE	-1.78	2	0.14	-0.01	0.05
TCGA-55-6985-01	FALSE	FALSE	2	1.05	0.29	0.6	0.71	0.34	TRUE	2	0.3	0.01	0.09	-0.06
TCGA-75-5122-01	FALSE	FALSE	1.99	2.85	0.76	2.65	2.7	4.1	TRUE	1.99	-4.05	-0.18	-0.11	-0.08
TCGA-64-5815-01	FALSE	FALSE	1.99	-0.3	0.51	-0.01	0.48	-0.67	FALSE	1.63	1.99	-0.03	0.28	-0.05
TCGA-44-6778-01	FALSE	FALSE	1.96	1.59	0.31	1.34	1.65	1.22	TRUE	1.96	-3.14	-0.13	-0.1	-0.05
TCGA-99-8025-01	FALSE	FALSE	1.91	-0.91	0.24	-0.9	-0.49	-1.4	FALSE	-0.18	1.91	0.09	0.05	0.03
TCGA-95-A4VP-01	FALSE	FALSE	1.89	-0.52	0.23	0.06	-0.04	0.75	TRUE	1.89	0.09	0.02	-0.01	-0.01
TCGA-MP-A4TD-01	TRUE	FALSE	1.88	-1.59	0.25	-0.68	-1.28	-0.82	FALSE	1.64	1.88	0.01	0.12	0.05
TCGA-50-5944-01	FALSE	FALSE	1.87	-0.78	0.31	-0.73	-0.79	-1.05	FALSE	-0.42	1.87	-0.06	0.2	0.05
TCGA-44-2661-01	FALSE	FALSE	1.87	1.51	0.9	1.21	0.49	1.81	TRUE	1.87	-2.85	-0.24	-0.03	0.02
TCGA-55-6987-01	FALSE	FALSE	1.86	2.19	0.73	1.62	1.8	2.23	TRUE	1.86	-3.63	-0.13	-0.1	-0.11
TCGA-44-7671-01	TRUE	FALSE	1.86	-2.11	0.65	-1.34	-1.4	-1.43	FALSE	-0.95	1.86	0.01	0.09	0.08
TCGA-78-7155-01	FALSE	FALSE	1.83	-0.07	0.4	-0.79	-0.78	-0.02	FALSE	-2.89	1.83	0.15	-0.06	0.07
TCGA-44-3396-01	FALSE	FALSE	1.77	1.02	0.69	0.8	1.8	1.16	TRUE	1.77	0.73	0.01	0.13	-0.07
TCGA-91-6831-01	FALSE	FALSE	1.77	0.61	0.38	0.05	-0.09	0.44	FALSE	-1.01	1.77	0.11	0.06	-0.02
TCGA-75-6214-01	FALSE	FALSE	1.76	-0.05	0.5	-0.39	0.68	-0.73	FALSE	-1.45	1.76	0.17	-0.02	0
TCGA-86-8076-01	FALSE	FALSE	1.75	0.97	0.75	0.86	-0.05	1.83	TRUE	1.75	-2.75	-0.16	-0.08	-0.01
TCGA-69-7765-01	FALSE	FALSE	1.74	0.18	0.35	0.06	0.16	-0.12	FALSE	-0.5	1.74	-0.03	0.22	-0.03
TCGA-44-7667-01	FALSE	FALSE	1.74	-0.27	0.52	-0.87	-0.95	-1.19	FALSE	-1.5	1.74	0.17	-0.06	0.04
TCGA-78-8662-01	TRUE	FALSE	1.7	-1.17	0.74	-1.3	-1.33	-0.8	FALSE	-2.27	1.7	0.12	-0.06	0.08
TCGA-78-8660-01	FALSE	FALSE	1.7	1.13	0.5	0.94	1.07	1.02	TRUE	1.7	-1.38	0.01	-0.14	0
TCGA-NJ-A4YQ-01	FALSE	FALSE	1.69	1.24	0.59	1.22	0.54	1.99	TRUE	1.69	-2.91	-0.09	-0.16	-0.03
TCGA-50-5936-01	TRUE	FALSE	1.69	-1.02	0.53	-0.62	-0.74	-1.2	FALSE	-0.95	1.69	0.06	0.09	0
TCGA-05-4405-01	TRUE	FALSE	1.68	-1.3	0.2	-0.8	0.25	-0.26	FALSE	0.65	1.68	-0.04	0.18	0.02
TCGA-55-A494-01	TRUE	FALSE	1.67	-3.33	0.27	-2.28	-2.12	-0.62	FALSE	-1.35	1.67	0.14	-0.07	0.08
TCGA-75-7030-01	FALSE	FALSE	1.64	-0.42	0.42	0.06	-0.13	0.39	FALSE	2.55	1.64	-0.04	0.21	0
TCGA-05-4390-01	TRUE	FALSE	1.64	-1.2	0.62	-1.12	-0.41	-0.25	FALSE	-0.98	1.64	0.09	0.03	0.03
TCGA-75-6211-01	FALSE	FALSE	1.64	-0.98	0.15	-0.67	-1.35	-0.17	FALSE	-1.02	1.64	0.1	0	0.05
TCGA-97-7937-01	TRUE	FALSE	1.64	-1.13	0.17	-1.31	-1.23	-1.96	FALSE	-2.29	1.64	0.08	0.03	0.02
TCGA-05-4434-01	FALSE	FALSE	1.64	1.47	0.63	1.13	1.62	0.32	TRUE	1.64	-0.93	-0.03	0.01	-0.06
TCGA-49-4512-01	FALSE	FALSE	1.6	-0.55	0.31	-0.54	-0.63	-1.81	FALSE	1.37	1.6	-0.03	0.15	0.03
TCGA-78-7154-01	FALSE	FALSE	1.59	-0.24	0.26	-0.65	-0.93	-0.62	FALSE	-1.89	1.59	0.14	-0.04	0.04
TCGA-50-5933-01	FALSE	FALSE	1.58	0.92	0.59	0.31	2.84	-0.4	FALSE	-0.65	1.58	0.02	0.19	-0.06
TCGA-62-8399-01	FALSE	FALSE	1.57	-0.79	0.11	-0.72	0.15	-0.36	FALSE	-0.38	1.57	0.09	0.04	0.01
TCGA-49-6743-01	FALSE	FALSE	1.57	0.01	0.28	-0.01	0.78	-0.19	FALSE	-0.8	1.57	0.08	0.1	-0.03
TCGA-78-7161-01	TRUE	FALSE	1.57	-1.44	0.14	-1.49	-1.63	-1.17	FALSE	-0.83	1.57	0.07	0.06	0.02
TCGA-J2-8192-01	FALSE	FALSE	1.55	-0.11	0.3	-0.06	0.5	-0.5	FALSE	0.94	1.55	-0.1	0.28	-0.02
TCGA-50-8459-01	FALSE	FALSE	1.53	-0.79	0.22	-0.01	-0.8	-0.11	FALSE	3.34	1.53	-0.1	0.27	-0.01
TCGA-55-A48Z-01	FALSE	FALSE	1.53	0.83	0.21	0.51	1.07	0.17	FALSE	0.59	1.53	0.07	0.11	-0.04
TCGA-L9-A443-01	FALSE	FALSE	1.51	-0.01	0.18	-0.49	-0.09	0.2	FALSE	-0.32	1.51	0.04	0.07	0.01
TCGA-55-A493-01	FALSE	FALSE	1.5	1.11	0.3	0.82	2.71	0.69	TRUE	1.5	0.29	0.1	-0.01	-0.07
TCGA-75-5126-01	FALSE	FALSE	1.5	1.56	0.75	1.28	3.8	1.35	TRUE	1.5	-1.81	-0.06	-0.01	-0.09
TCGA-73-4676-01	FALSE	FALSE	1.5	-0.95	0.83	-0.68	1.51	0.05	FALSE	-2.52	1.5	0.1	0	0.03
TCGA-55-6983-01	FALSE	FALSE	1.49	-0.69	0.41	-0.06	-0.75	0.63	TRUE	1.49	0.22	-0.05	0.04	0.04
TCGA-55-6982-01	FALSE	FALSE	1.49	1.22	0.33	0.46	0.31	-0.27	FALSE	0.34	1.49	-0.01	0.19	-0.04
TCGA-44-A479-01	FALSE	FALSE	1.48	1.53	0.2	0.97	0.68	1.2	TRUE	1.48	-1.37	-0.07	-0.02	-0.03
TCGA-86-7955-01	TRUE	FALSE	1.48	-1.19	0.87	-1.33	-1.29	-1	FALSE	-2.9	1.48	0.19	-0.12	0.04
TCGA-L9-A8F4-01	FALSE	FALSE	1.47	0.68	0.2	0.54	-0.08	1.18	TRUE	1.47	-0.9	-0.01	-0.07	0
TCGA-55-6712-01	FALSE	FALSE	1.46	1.83	0.76	1.55	1.69	2.31	TRUE	1.46	-0.83	-0.01	0	-0.06
TCGA-93-7348-01	FALSE	FALSE	1.45	-0.51	0.3	-0.27	-0.67	-0.55	FALSE	0.89	1.45	-0.01	0.15	0.01
TCGA-44-4112-01	FALSE	FALSE	1.44	-0.04	0.87	-0.51	0.15	-0.08	FALSE	-1.84	1.44	0.02	0.11	0.01
TCGA-49-4505-01	FALSE	FALSE	1.44	1.37	0.76	0.91	1.13	1.37	TRUE	1.44	-0.45	-0.06	0.05	-0.03
TCGA-44-7670-01	FALSE	FALSE	1.42	-0.8	0.06	-0.82	-0.28	0.41	FALSE	-1.06	1.42	0.17	-0.06	0.02
TCGA-64-1678-01	TRUE	FALSE	1.38	-1.31	0.99	-1.03	-1.37	-0.07	FALSE	-2.85	1.38	0.14	-0.1	0.07
TCGA-44-6145-01	FALSE	FALSE	1.38	1.74	0.57	1.45	1.61	2.08	TRUE	1.38	-1.42	-0.07	0.06	-0.11
TCGA-38-4628-01	TRUE	FALSE	1.36	-1.44	0.86	-1.15	-0.75	0.52	FALSE	-1.45	1.36	-0.01	0.06	0.07
TCGA-05-4410-01	FALSE	FALSE	1.34	1.68	0.47	1.12	0.64	1.35	TRUE	1.34	-2.58	-0.11	-0.11	-0.02
TCGA-50-6594-01	TRUE	FALSE	1.34	-1.13	0.77	-0.36	4.75	-1.57	FALSE	-1.48	1.34	0.1	0.01	0.02
TCGA-55-8205-01	FALSE	FALSE	1.34	2.36	0.74	1.53	3.14	1.98	TRUE	1.34	-2.21	-0.04	-0.07	-0.09
TCGA-78-7145-01	TRUE	FALSE	1.33	-1.16	0.57	-1.12	0.42	-2.04	FALSE	-2.39	1.33	0.08	0.07	-0.03
TCGA-44-8117-01	FALSE	FALSE	1.32	0.12	0.43	-0.42	0.7	-0.6	FALSE	-1	1.32	0.04	0.05	0.03
TCGA-73-4658-01	FALSE	FALSE	1.31	0.32	0.6	0.49	2.55	0.31	FALSE	1.34	1.31	-0.07	0.21	-0.02
TCGA-97-7554-01	FALSE	FALSE	1.31	-0.14	0.52	0.14	2.55	0.02	FALSE	0.49	1.31	0	0.16	-0.03
TCGA-L4-A4E5-01	FALSE	FALSE	1.3	-0.54	0.31	-0.46	0.93	-0.53	FALSE	-0.96	1.3	0.14	-0.06	0.03
TCGA-91-6836-01	FALSE	FALSE	1.29	-0.42	0.71	-0.41	1.82	-0.06	FALSE	-2.48	1.29	0.18	-0.06	-0.02
TCGA-55-8204-01	FALSE	FALSE	1.24	0.55	0.45	-0.02	0.51	-0.19	FALSE	0.22	1.24	0.08	0.06	-0.02
TCGA-91-8499-01	FALSE	FALSE	1.24	0.94	0.83	0.21	-0.5	-0.11	FALSE	-2.34	1.24	0.12	-0.09	0.05
TCGA-86-8358-01	FALSE	FALSE	1.24	-0.46	0.34	-0.54	-0.79	0.27	FALSE	-0.7	1.24	0.12	-0.06	0.04
TCGA-55-8511-01	FALSE	FALSE	1.23	0.63	0.71	0.77	2.43	0.72	TRUE	1.23	0.22	0.01	0.05	-0.04
TCGA-44-7660-01	FALSE	FALSE	1.21	-0.2	0.17	-0.41	0.26	0.16	FALSE	-1.08	1.21	0.11	-0.06	0.03
TCGA-55-6978-01	FALSE	FALSE	1.19	2.74	0.35	1.81	3.07	2.34	TRUE	1.19	0.95	0.04	0.17	-0.11
TCGA-55-A490-01	FALSE	FALSE	1.19	-0.8	0.2	-0.7	-0.98	-0.56	FALSE	0.52	1.19	0.06	0.04	0.01
TCGA-69-7980-01	FALSE	FALSE	1.19	1.02	0.1	0.42	0.78	0.64	TRUE	1.19	0.16	0.02	0.03	-0.04
TCGA-05-4417-01	FALSE	FALSE	1.18	0.63	0.41	0.54	0.2	0.82	TRUE	1.18	0.54	-0.08	0.16	-0.01
TCGA-73-4675-01	TRUE	FALSE	1.18	-1.9	0.86	-1.13	-1.77	-1.11	FALSE	0.53	1.18	-0.03	0.09	0.06
TCGA-93-A4JQ-01	FALSE	FALSE	1.18	0.89	0.15	0.57	1.14	-0.09	FALSE	2.65	1.18	0.04	0.1	-0.03
TCGA-95-7944-01	FALSE	FALSE	1.18	2.31	0.76	1.86	1.62	2.6	TRUE	1.18	-0.47	0.07	-0.02	-0.1
TCGA-78-7149-01	FALSE	FALSE	1.17	-0.96	0.6	-0.9	-1.89	-0.86	FALSE	-0.81	1.17	0.02	-0.02	0.11
TCGA-78-7146-01	FALSE	FALSE	1.16	0.29	0.55	-0.25	1.11	-0.24	FALSE	-2.69	1.16	0.16	-0.03	-0.03
TCGA-05-4430-01	FALSE	FALSE	1.15	0.08	0.43	0.2	0.13	0.13	TRUE	1.15	2.1	-0.02	0.18	0.03
TCGA-50-6673-01	TRUE	FALSE	1.14	-1.25	0.12	-1	-1.15	-1.7	FALSE	-0.1	1.14	0.04	0.07	0.01
TCGA-50-5051-01	TRUE	FALSE	1.14	-1.88	0.7	-1.2	-0.8	-0.63	FALSE	-0.56	1.14	0.09	-0.04	0.05
TCGA-86-8278-01	FALSE	FALSE	1.12	0.19	0.53	-0.1	0.31	-1.02	FALSE	0.78	1.12	0	0.13	-0.03
TCGA-55-7995-01	FALSE	FALSE	1.11	1.98	0.24	1.39	0.97	2.05	TRUE	1.11	-2.73	-0.07	-0.12	-0.07
TCGA-95-A4VN-01	FALSE	FALSE	1.09	1.57	0.53	1.2	4.17	1.46	TRUE	1.09	-1.72	0.02	-0.1	-0.09
TCGA-55-8615-01	TRUE	FALSE	1.09	-2	0.24	-1.76	-1.94	-2.31	FALSE	-0.71	1.09	0.08	-0.02	0.05
TCGA-97-A4M3-01	TRUE	FALSE	1.09	-1.52	0.44	-1.13	-0.96	-1.28	FALSE	-0.62	1.09	0.01	0.06	0.03
TCGA-05-4402-01	FALSE	FALSE	1.05	-0.09	0.44	-0.28	-0.49	-0.96	FALSE	0.08	1.05	0.02	0.07	0
TCGA-95-7948-01	FALSE	FALSE	1.04	-0.94	0.91	-0.76	-1.76	-0.55	FALSE	-1.11	1.04	0.03	-0.02	0.07
TCGA-78-7159-01	FALSE	FALSE	1.04	-0.17	0.32	-0.65	-0.78	0.57	FALSE	-1.33	1.04	0.1	-0.01	0
TCGA-64-5779-01	FALSE	FALSE	1.03	-0.61	0.21	-0.46	-0.9	0.38	FALSE	0.15	1.03	0.05	0.04	0
TCGA-69-7761-01	FALSE	FALSE	1.02	2.21	0.37	1.24	0.51	1.35	TRUE	1.02	-2.46	-0.09	-0.05	-0.07
TCGA-78-7537-01	TRUE	FALSE	1.02	-1.46	0.76	-0.6	-1.25	0.09	FALSE	0.33	1.02	-0.05	0.05	0.09
TCGA-55-8616-01	FALSE	FALSE	0.98	-1.22	0.37	-0.7	0.57	-0.21	FALSE	-0.26	0.98	0.04	-0.03	0.07
TCGA-62-8394-01	FALSE	FALSE	0.97	0.33	0.22	-0.17	-0.61	0.03	FALSE	-0.45	0.97	0.13	-0.04	-0.01
TCGA-50-5044-01	FALSE	FALSE	0.96	0.39	0.71	0.84	2.6	0.96	TRUE	0.96	3.34	0.17	0.12	0.02
TCGA-NJ-A55R-01	FALSE	FALSE	0.96	-2.48	0.39	-1.17	-1.12	-1.86	FALSE	0.73	0.96	0.04	0	0.05
TCGA-69-7763-01	FALSE	FALSE	0.96	-1.17	0.45	-0.47	-0.29	-0.64	FALSE	0.9	0.96	-0.05	0.14	0.01
TCGA-62-A46O-01	FALSE	FALSE	0.94	-1.7	0.82	-1.85	-0.89	-1.49	FALSE	-3.52	0.94	0.16	-0.09	0.01
TCGA-86-8674-01	FALSE	FALSE	0.93	-1.02	0.88	-1.13	-0.77	-1.2	FALSE	-1.83	0.93	0.06	-0.03	0.05
TCGA-44-A4SS-01	FALSE	FALSE	0.92	1.75	0.12	1	0.4	0.92	TRUE	0.92	-0.83	-0.04	0.04	-0.07
TCGA-44-5644-01	FALSE	FALSE	0.9	-1.83	0.08	-1.53	-1.85	-0.7	FALSE	-1.14	0.9	0.12	-0.06	0.01
TCGA-55-6642-01	FALSE	FALSE	0.89	0	0.4	0.29	-0.16	0.84	TRUE	0.89	1.49	-0.01	0.17	-0.01
TCGA-55-8090-01	FALSE	FALSE	0.89	-0.6	0.61	-0.37	1.88	-1.15	FALSE	1.67	0.89	0.05	0.06	-0.02
TCGA-05-5429-01	FALSE	FALSE	0.89	-1.45	0.99	-1.13	-1.71	-0.57	FALSE	-1.3	0.89	0.07	-0.03	0.03
TCGA-55-7576-01	FALSE	FALSE	0.89	-0.34	0.28	-0.08	0.08	0.29	FALSE	-0.66	0.89	0.03	0.03	0.02
TCGA-95-7562-01	FALSE	FALSE	0.88	1.62	0.81	0.4	-0.15	-0.07	FALSE	-2.04	0.88	0.1	-0.01	-0.02
TCGA-95-7043-01	FALSE	FALSE	0.85	-1.54	0.17	-1.09	-1.84	-0.32	FALSE	-1.91	0.85	0.07	-0.08	0.08
TCGA-44-3398-01	FALSE	FALSE	0.84	0.44	0.98	0.33	1.56	0.27	FALSE	-0.21	0.84	-0.07	0.12	0.03
TCGA-73-4659-01	FALSE	FALSE	0.82	-1.51	0.52	-0.85	-0.29	-1.31	FALSE	0.03	0.82	-0.03	0.07	0.04
TCGA-MN-A4N5-01	FALSE	FALSE	0.81	0.78	0.41	0.59	2.01	0.93	TRUE	0.81	-0.83	0.04	-0.1	-0.03
TCGA-50-6590-01	FALSE	FALSE	0.81	1.96	0.58	1.36	2.74	1.07	TRUE	0.81	0.4	0.07	0.02	-0.06
TCGA-78-7153-01	FALSE	FALSE	0.81	-1.03	0.83	-0.56	-1.93	0.03	FALSE	-1.57	0.81	0.08	-0.1	0.09
TCGA-86-8585-01	FALSE	FALSE	0.8	0.8	0.57	0.77	0.62	1.08	TRUE	0.8	-1.03	0.01	-0.08	-0.04
TCGA-75-6207-01	FALSE	FALSE	0.79	-1.63	0.81	-0.97	2.8	-0.69	FALSE	-2.19	0.79	0.12	-0.08	0.02
TCGA-55-7816-01	FALSE	FALSE	0.79	1.29	0.68	0.73	0.59	0.82	TRUE	0.79	0.45	-0.11	0.18	-0.01
TCGA-44-6779-01	FALSE	FALSE	0.78	2.3	0.84	1.76	1.44	2.16	TRUE	0.78	-0.46	0.01	0.05	-0.09
TCGA-38-4631-01	FALSE	FALSE	0.78	0.19	0.83	-0.24	-1.05	0.39	FALSE	-1.66	0.78	0.14	-0.07	-0.01
TCGA-49-6742-01	FALSE	FALSE	0.78	-1.6	0.69	-1.12	-1.1	-0.9	FALSE	-1.02	0.78	0.12	-0.08	0.01
TCGA-55-8091-01	FALSE	FALSE	0.75	1.55	0.66	0.69	1.82	-1.04	FALSE	1.33	0.75	-0.07	0.22	-0.05
TCGA-83-5908-01	FALSE	FALSE	0.73	3.09	0.3	1.84	3.95	2.57	TRUE	0.73	-0.18	0.11	-0.02	-0.11
TCGA-97-8179-01	FALSE	FALSE	0.73	-0.61	0.09	-0.87	-0.48	-0.89	FALSE	-1.48	0.73	0	0.01	0.06
TCGA-MP-A4TE-01	FALSE	FALSE	0.73	-3.1	0.26	-1.92	-1.29	-1.38	FALSE	-0.88	0.73	0.09	-0.07	0.05
TCGA-62-8395-01	FALSE	FALSE	0.72	-1.28	0.42	-0.88	-1.88	-0.89	FALSE	0.65	0.72	-0.06	0.07	0.07
TCGA-55-8092-01	FALSE	FALSE	0.72	1.73	0.62	1.19	0.21	1.83	TRUE	0.72	-1.17	0	-0.05	-0.07
TCGA-50-5930-01	FALSE	FALSE	0.71	0.09	0.51	0.39	-0.82	0.94	TRUE	0.71	0.53	-0.01	0.09	-0.02
TCGA-49-4487-01	FALSE	FALSE	0.69	0.97	0.33	0.93	0.18	1.57	TRUE	0.69	0.3	0.05	0.02	-0.04
TCGA-78-7158-01	FALSE	FALSE	0.69	-1.12	0.67	-1.26	-0.72	-1.58	FALSE	-2.46	0.69	0.06	-0.1	0.09
TCGA-49-AARE-01	FALSE	FALSE	0.67	-0.05	0.36	-0.12	-0.9	-0.08	FALSE	0.34	0.67	0.09	-0.03	0
TCGA-55-8096-01	FALSE	FALSE	0.66	-0.38	0.07	-0.36	-0.84	-0.46	FALSE	0.9	0.66	-0.04	0.11	0.01
TCGA-75-5147-01	FALSE	FALSE	0.66	0.31	0.75	0.01	-0.35	-0.16	FALSE	-1.03	0.66	0.08	-0.04	0.01
TCGA-78-7542-01	FALSE	FALSE	0.66	1.45	0.93	0.67	3.33	0.11	FALSE	-0.79	0.66	0.2	-0.09	-0.07
TCGA-MP-A4TF-01	FALSE	FALSE	0.66	0.56	0.67	-0.18	1.89	-0.48	FALSE	-1.5	0.66	0.17	-0.05	-0.07
TCGA-67-3772-01	FALSE	FALSE	0.65	0.28	0.87	0.2	-1.16	-0.14	FALSE	-0.17	0.65	-0.07	0.09	0.05
TCGA-55-6980-01	FALSE	FALSE	0.65	0.43	0.25	0.41	0.49	-0.29	FALSE	2.13	0.65	-0.09	0.19	-0.02
TCGA-93-8067-01	FALSE	FALSE	0.65	-0.26	0.33	-0.64	-0.75	-1.26	FALSE	-1.28	0.65	0.1	-0.04	-0.01
TCGA-MP-A4T9-01	FALSE	FALSE	0.64	-0.78	0.14	-0.34	1.04	-0.37	FALSE	1.67	0.64	-0.01	0.08	0
TCGA-55-7910-01	FALSE	FALSE	0.64	-0.9	0.28	-1.02	-0.73	-1.49	FALSE	-1.39	0.64	0.11	-0.03	-0.02
TCGA-78-7162-01	FALSE	FALSE	0.63	0.32	0.58	0.45	-0.43	0.68	TRUE	0.63	-0.68	-0.11	-0.02	0.07
TCGA-44-A4SU-01	FALSE	FALSE	0.62	-0.15	0.18	-0.42	-0.27	-0.98	FALSE	0.77	0.62	0.03	0.01	0.02
TCGA-78-7220-01	FALSE	FALSE	0.6	-0.53	0.6	-0.73	-0.56	0.53	FALSE	-2.33	0.6	0.12	-0.08	0.01
TCGA-62-A471-01	FALSE	FALSE	0.59	-0.73	0.88	-0.53	-0.58	-0.18	FALSE	-1.42	0.59	0.18	-0.1	-0.03
TCGA-05-5428-01	FALSE	FALSE	0.59	0.19	0.99	-0.66	0.23	0.29	FALSE	-2.99	0.59	0.03	-0.06	0.07
TCGA-50-5939-01	FALSE	FALSE	0.58	-0.5	0.73	0.07	0.84	-1.18	FALSE	0.67	0.58	0.02	0.1	-0.07
TCGA-78-7167-01	FALSE	FALSE	0.58	-1.42	0.57	-1.37	-2.17	-0.93	FALSE	-1.53	0.58	-0.03	-0.01	0.1
TCGA-49-4501-01	FALSE	FALSE	0.58	0.15	0.74	0.24	-0.04	0.21	FALSE	0.5	0.58	-0.06	0.07	0.04
TCGA-78-7539-01	FALSE	FALSE	0.56	1.31	0.59	0.96	0.46	1.5	TRUE	0.56	-3.02	-0.13	-0.13	-0.02
TCGA-J2-8194-01	FALSE	FALSE	0.55	-0.89	0.39	-0.98	-0.61	-1.57	FALSE	-1.31	0.55	-0.05	0.08	0.03
TCGA-05-4432-01	FALSE	FALSE	0.55	0.49	0.31	0.32	-0.12	0.66	TRUE	0.55	-0.17	0.02	-0.03	-0.01
TCGA-55-8207-01	FALSE	FALSE	0.54	-1.08	0.22	-0.69	-0.21	-0.14	FALSE	0.81	0.54	-0.13	0.18	0.01
TCGA-55-8507-01	FALSE	FALSE	0.53	-0.99	0.16	-0.87	-0.85	-0.96	FALSE	-0.07	0.53	0.06	-0.03	0.01
TCGA-49-6745-01	FALSE	FALSE	0.52	0.82	0.64	0.67	3.49	1.13	TRUE	0.52	0.37	0	0.09	-0.04
TCGA-55-7994-01	FALSE	FALSE	0.51	1.84	0.75	1.42	3.23	1.68	TRUE	0.51	-2.85	-0.05	-0.17	-0.04
TCGA-55-A57B-01	FALSE	FALSE	0.51	-1.18	0.28	-0.7	-0.07	-1.26	FALSE	0.93	0.51	-0.03	0.06	0.02
TCGA-86-7711-01	FALSE	FALSE	0.51	-0.05	0.35	0.01	0.09	0.08	FALSE	-1.44	0.51	0.01	0.1	-0.06
TCGA-86-A4D0-01	FALSE	FALSE	0.49	-0.66	0.75	-0.79	-0.51	-0.84	FALSE	-2.29	0.49	0.13	-0.14	0.04
TCGA-62-8398-01	FALSE	FALSE	0.49	0.15	0.67	0	0.36	-0.63	FALSE	-0.11	0.49	0.09	-0.01	-0.03
TCGA-86-8672-01	FALSE	FALSE	0.48	1.3	0.77	1.04	1.08	1.5	TRUE	0.48	0.96	0.06	0.07	-0.05
TCGA-91-7771-01	FALSE	FALSE	0.47	0.71	0.37	0.48	-0.18	0.97	TRUE	0.47	-2	-0.14	-0.02	-0.02
TCGA-49-AARN-01	FALSE	FALSE	0.45	-0.23	0.35	-0.18	0.36	-0.18	FALSE	1.43	0.45	0.07	-0.03	-0.01
TCGA-38-4629-01	FALSE	FALSE	0.44	1.99	0.92	1.54	2.12	1.49	TRUE	0.44	1.6	0.07	0.12	-0.05
TCGA-78-7166-01	FALSE	FALSE	0.44	-0.17	0.88	-0.51	-0.86	-0.78	FALSE	-0.99	0.44	0.12	-0.1	0.01
TCGA-55-1594-01	FALSE	FALSE	0.44	0.06	0.21	-0.2	0	1.34	FALSE	-1.29	0.44	0.06	-0.06	0.03
TCGA-49-AARO-01	FALSE	FALSE	0.42	-0.01	0.18	0.24	1.01	0.14	FALSE	2.73	0.42	0	0.06	-0.02
TCGA-05-4397-01	FALSE	FALSE	0.42	0.66	0.84	-0.02	-0.76	-0.73	FALSE	-1.93	0.42	0.09	-0.06	-0.01
TCGA-NJ-A4YF-01	FALSE	FALSE	0.42	-1.32	0.73	-1.01	-1.53	-0.97	FALSE	-1.03	0.42	0.08	-0.07	0.03
TCGA-55-8094-01	FALSE	FALSE	0.42	-1.53	0.38	-1.61	-1.29	-1.48	FALSE	-2	0.42	0.15	-0.14	0.02
TCGA-78-7633-01	FALSE	FALSE	0.42	-1.56	0.66	-1.45	-1.24	-1.82	FALSE	-1.65	0.42	-0.01	-0.04	0.08
TCGA-86-7701-01	FALSE	FALSE	0.41	0.55	0.54	0.49	0.06	0.77	TRUE	0.41	-0.42	0	-0.02	-0.02
TCGA-86-8359-01	FALSE	FALSE	0.39	0.33	0.29	0.37	-0.68	2.26	TRUE	0.39	0.17	0.04	0.02	-0.06
TCGA-86-8073-01	FALSE	FALSE	0.39	-0.94	0.4	-0.82	-1.11	-0.69	FALSE	-1.26	0.39	-0.07	0.06	0.05
TCGA-91-6830-01	FALSE	FALSE	0.38	0.55	0.22	0.22	0.17	0.46	TRUE	0.38	0.31	-0.02	0.09	-0.04
TCGA-55-7913-01	FALSE	FALSE	0.38	-0.87	0.31	-1.15	-1.68	-0.92	FALSE	-2	0.38	0.14	-0.13	0.02
TCGA-95-8494-01	FALSE	FALSE	0.37	-1.28	0.85	-0.72	1.4	-1.56	FALSE	-0.52	0.37	0.1	-0.07	-0.01
TCGA-55-8508-01	FALSE	FALSE	0.37	-0.92	0.27	-0.33	-0.7	-0.37	FALSE	1.38	0.37	0.06	-0.01	-0.01
TCGA-44-2668-01	FALSE	FALSE	0.35	1.24	0.52	0.86	1.85	0.93	TRUE	0.35	-0.42	0.02	0.09	-0.14
TCGA-86-7713-01	FALSE	FALSE	0.35	-0.93	0.22	-1.32	-1.03	-1.51	FALSE	-2.15	0.35	0.1	-0.09	0.03
TCGA-L9-A7SV-01	FALSE	FALSE	0.34	-0.69	0.16	-0.98	-1.2	-0.88	FALSE	-1.83	0.34	0.09	-0.14	0.07
TCGA-80-5607-01	FALSE	FALSE	0.33	0.55	0.92	0.48	0.07	1.14	TRUE	0.33	-0.59	0.03	-0.05	-0.04
TCGA-53-7813-01	FALSE	FALSE	0.31	0.37	0.44	-0.13	-0.33	1.44	FALSE	-2.47	0.31	0.09	-0.08	0
TCGA-49-4507-01	FALSE	FALSE	0.28	1.66	0.9	1.66	-0.22	2.6	TRUE	0.28	0.03	0.1	-0.07	-0.04
TCGA-97-7938-01	FALSE	FALSE	0.27	-0.64	0.38	-0.52	0.83	0.17	FALSE	-1.41	0.27	-0.06	0.08	0.02
TCGA-05-4426-01	FALSE	FALSE	0.27	-1.18	0.88	-0.66	1.89	-0.95	FALSE	0.03	0.27	0.03	0.02	-0.03
TCGA-91-6840-01	FALSE	FALSE	0.26	0.41	0.02	0.24	-0.87	0.72	TRUE	0.26	-0.19	0.04	-0.06	0
TCGA-97-8176-01	FALSE	FALSE	0.26	-1.91	0.34	-0.95	-1.64	-0.74	FALSE	-0.89	0.26	0.06	-0.09	0.05
TCGA-49-4510-01	FALSE	FALSE	0.25	-0.98	0.67	-0.56	-0.59	-0.11	FALSE	0.24	0.25	-0.03	-0.01	0.06
TCGA-55-8620-01	FALSE	FALSE	0.25	0.31	0.53	0.02	-0.29	0.47	TRUE	0.25	-0.51	0.05	-0.15	0.03
TCGA-55-7911-01	FALSE	FALSE	0.24	1.65	0.77	0.98	1.91	1.33	TRUE	0.24	-2.94	-0.01	-0.18	-0.09
TCGA-86-8668-01	FALSE	FALSE	0.24	-0.11	0.17	-0.09	-0.26	-0.56	FALSE	1.89	0.24	-0.1	0.11	0.03
TCGA-55-7914-01	FALSE	FALSE	0.22	0.3	0.53	0.13	0.63	0.76	FALSE	-0.87	0.22	0.02	-0.05	0.03
TCGA-67-3773-01	FALSE	FALSE	0.21	1.3	0.98	0.82	0.91	0.99	TRUE	0.21	-1.85	-0.14	-0.03	0
TCGA-05-4396-01	FALSE	FALSE	0.19	-0.67	0.65	-0.93	-1.26	-1.43	FALSE	-1.57	0.19	0.02	-0.03	0.02
TCGA-75-5125-01	FALSE	FALSE	0.18	1.96	0.67	1.24	3.84	0.61	TRUE	0.18	-0.99	0.01	-0.04	-0.06
TCGA-05-4424-01	FALSE	FALSE	0.18	0.03	0.14	0.09	-0.55	0.38	FALSE	0	0.18	-0.01	0.03	0
TCGA-55-6986-01	FALSE	FALSE	0.17	-1.1	0.86	-0.5	-0.05	-0.65	FALSE	-0.29	0.17	-0.01	-0.05	0.06
TCGA-53-7624-01	FALSE	FALSE	0.16	1.56	0.7	0.51	1.34	0.04	FALSE	-1.3	0.16	0.13	-0.05	-0.07
TCGA-44-6775-01	FALSE	FALSE	0.15	-0.1	0.18	-0.47	0.22	-1.2	FALSE	-0.38	0.15	-0.1	0.14	-0.01
TCGA-MP-A4SV-01	FALSE	FALSE	0.13	0.85	0.38	0.48	0.93	0.88	TRUE	0.13	-0.55	0.09	-0.12	-0.03
TCGA-55-7907-01	FALSE	FALSE	0.13	0.93	0.21	0.46	0.01	0.69	TRUE	0.13	0.15	-0.01	0.01	0.02
TCGA-55-8097-01	FALSE	FALSE	0.11	-1.15	0.24	-0.59	-1.09	-0.72	FALSE	0.83	0.11	-0.08	0	0.09
TCGA-35-4123-01	FALSE	FALSE	0.11	2.09	0.96	1.67	2.9	3.8	TRUE	0.11	0.06	0.02	0.02	-0.04
TCGA-05-4389-01	FALSE	FALSE	0.11	1.34	0.33	0.86	0.64	2.18	TRUE	0.11	-1.62	-0.05	-0.15	0.04
TCGA-78-7535-01	FALSE	FALSE	0.11	-1.81	0.44	-0.9	-0.96	-1.1	FALSE	0.67	0.11	0.01	-0.06	0.05
TCGA-62-8402-01	FALSE	FALSE	0.11	2.62	0.46	1.33	1.51	2	TRUE	0.11	-1.92	0.04	-0.16	-0.07
TCGA-05-4418-01	FALSE	FALSE	0.1	1.04	0.99	0.88	0.9	1.09	TRUE	0.1	-0.79	0.04	-0.06	-0.06
TCGA-05-4425-01	FALSE	FALSE	0.09	1.14	0.88	0.45	0.77	-0.24	FALSE	0.94	0.09	-0.04	0.04	0
TCGA-05-4427-01	FALSE	FALSE	0.09	0.34	0.58	0.05	2.19	0.3	FALSE	-1.32	0.09	0.05	0.01	-0.06
TCGA-91-6828-01	FALSE	FALSE	0.09	1.13	0.24	0.48	0.32	0.63	TRUE	0.09	-2.4	-0.13	-0.05	-0.03
TCGA-NJ-A7XG-01	FALSE	FALSE	0.08	-1.2	0.7	-1.21	-1	-1.79	FALSE	-0.63	0.08	0.06	-0.11	0.05
TCGA-55-8302-01	FALSE	FALSE	0.07	0.78	0.58	0.53	3.16	0.01	FALSE	1.3	0.07	0.09	-0.04	-0.05
TCGA-55-A491-01	FALSE	FALSE	0.07	0.46	0.16	0.18	0.79	0.6	FALSE	0.85	0.07	0.01	-0.01	0
TCGA-67-3771-01	FALSE	FALSE	0.05	0.84	0.33	0.28	-0.28	0.36	TRUE	0.05	-0.8	-0.02	-0.04	-0.01
TCGA-55-6968-01	FALSE	FALSE	0.04	1.18	0.33	0.59	0.84	0.48	TRUE	0.04	-0.6	0.03	-0.09	-0.01
TCGA-05-4250-01	FALSE	FALSE	0.03	1.33	0.62	0.85	2.36	1.72	TRUE	0.03	1.87	0.15	0.05	-0.03
TCGA-55-1596-01	FALSE	FALSE	0.03	0.23	0.54	-0.18	-0.69	-0.17	FALSE	-1.56	0.03	0.1	-0.11	0
TCGA-50-5942-01	FALSE	FALSE	0	-1.1	0.54	-0.55	-0.82	-0.1	FALSE	0.53	0	-0.07	0.02	0.05
TCGA-05-5425-01	FALSE	FALSE	0	2.07	0.48	1.3	0.62	2.28	TRUE	0	-2.11	-0.05	-0.1	-0.05
TCGA-64-5778-01	FALSE	FALSE	0	2.75	0.8	1.8	1.68	2.76	TRUE	0	-2.22	-0.02	-0.18	-0.02
TCGA-49-6761-01	FALSE	TRUE	0	1.16	0.78	0.95	2.39	0.7	TRUE	0	0.51	0.09	-0.01	-0.05
TCGA-50-5932-01	FALSE	TRUE	-0.01	-1.26	0.53	-0.93	-0.88	-1.48	FALSE	-2	-0.01	0.01	-0.08	0.06
TCGA-44-6148-01	FALSE	TRUE	-0.02	-1.95	0.48	-0.82	-0.81	0.39	FALSE	1.11	-0.02	-0.1	0.06	0.05
TCGA-78-7160-01	FALSE	TRUE	-0.02	0.97	0.47	0.71	0.28	1.44	TRUE	-0.02	-1.13	-0.1	0.03	-0.03
TCGA-86-8673-01	FALSE	TRUE	-0.02	-0.56	0.47	-0.26	-1.23	0.57	TRUE	-0.02	1.44	0.1	0.04	-0.01
TCGA-91-6848-01	FALSE	TRUE	-0.02	1.11	0.24	0.75	2.54	0.75	TRUE	-0.02	2.71	0.15	0.12	-0.04
TCGA-64-5781-01	FALSE	TRUE	-0.04	1.58	0.93	1.17	0.67	2.69	TRUE	-0.04	1.41	0.11	0.07	-0.06
TCGA-86-8281-01	FALSE	TRUE	-0.04	-1.29	0.58	-0.91	-1.53	-0.9	FALSE	-0.84	-0.04	-0.08	-0.02	0.09
TCGA-55-7815-01	FALSE	TRUE	-0.05	0.58	0.77	-0.18	0.86	-0.13	FALSE	-2.16	-0.05	-0.05	0.06	0
TCGA-05-4382-01	FALSE	TRUE	-0.05	0.59	0.23	0.5	0.69	-0.62	FALSE	1.15	-0.05	-0.08	0.14	-0.06
TCGA-55-7227-01	FALSE	TRUE	-0.06	0.59	0.63	0.44	1.43	-0.11	FALSE	1.77	-0.06	-0.09	0.1	0
TCGA-73-A9RS-01	FALSE	TRUE	-0.07	-0.28	0.73	-0.38	0.77	-0.01	FALSE	-2.23	-0.07	0.11	-0.12	0
TCGA-97-8171-01	FALSE	TRUE	-0.07	-1.68	0.88	-1.49	-1.94	-2.37	FALSE	-2.35	-0.07	0.04	-0.15	0.09
TCGA-73-4666-01	FALSE	TRUE	-0.08	2.4	0.92	1.75	3.15	2.31	TRUE	-0.08	-1.34	0.04	-0.11	-0.06
TCGA-44-5643-01	FALSE	TRUE	-0.09	0.08	0.79	0.16	-0.77	0.31	FALSE	-0.89	-0.09	0.1	-0.14	0.02
TCGA-44-6776-01	FALSE	TRUE	-0.1	-1.3	0.85	-0.85	-0.94	-0.63	FALSE	-1.05	-0.1	-0.03	-0.07	0.09
TCGA-80-5608-01	FALSE	TRUE	-0.1	0.27	0.52	-0.13	-0.29	0.5	TRUE	-0.1	-0.57	0.05	-0.1	0
TCGA-05-5420-01	FALSE	TRUE	-0.12	3.14	0.99	1.7	1.51	1.92	TRUE	-0.12	-3.39	-0.15	-0.12	-0.04
TCGA-78-7147-01	FALSE	TRUE	-0.12	1.31	0.47	0.28	-0.85	0.46	FALSE	-1.05	-0.12	0.08	-0.11	0.02
TCGA-55-8087-01	FALSE	TRUE	-0.12	-2.01	0.54	-1.3	-1.59	-1.8	FALSE	-0.71	-0.12	-0.09	-0.01	0.1
TCGA-97-8174-01	FALSE	TRUE	-0.12	0.13	0.43	0.09	-0.64	-0.36	FALSE	1.42	-0.12	-0.13	0.08	0.05
TCGA-MP-A5C7-01	FALSE	TRUE	-0.15	-1.15	0.63	-1	-1.64	-2.34	FALSE	-1.71	-0.15	0.01	-0.09	0.07
TCGA-44-6777-01	FALSE	TRUE	-0.16	0.49	0.45	0.75	1.24	-0.29	FALSE	2.31	-0.16	-0.19	0.23	-0.03
TCGA-53-A4EZ-01	FALSE	TRUE	-0.16	-1	0.38	-1.02	-0.4	-0.43	FALSE	-1.8	-0.16	0.06	-0.15	0.06
TCGA-44-7669-01	FALSE	TRUE	-0.18	0.1	0.38	-0.03	0.06	0	FALSE	-0.79	-0.18	0.06	-0.08	0
TCGA-55-8506-01	FALSE	TRUE	-0.2	0.27	0.75	0	0.47	-0.23	FALSE	0.58	-0.2	0.02	0.02	-0.06
TCGA-35-4122-01	FALSE	TRUE	-0.2	2.22	0.97	1.58	1.86	2.1	TRUE	-0.2	-0.8	-0.02	-0.03	-0.03
TCGA-4B-A93V-01	FALSE	TRUE	-0.21	0.2	0.81	0.31	2.57	-0.25	FALSE	-0.37	-0.21	0.07	-0.11	0.01
TCGA-95-7567-01	FALSE	TRUE	-0.22	0.63	0.45	0.25	0.49	0.39	TRUE	-0.22	0.54	0.07	-0.03	0
TCGA-64-1680-01	FALSE	TRUE	-0.22	-0.22	0.98	-0.42	-0.67	-0.81	FALSE	-1.66	-0.22	0.01	-0.09	0.05
TCGA-50-5935-01	FALSE	TRUE	-0.24	0.53	0.3	0.3	-0.33	-0.11	FALSE	0.21	-0.24	-0.05	0.02	0.01
TCGA-62-A46P-01	FALSE	TRUE	-0.24	-1.49	0.8	-0.94	-1.21	-0.7	FALSE	-0.43	-0.24	0.01	-0.1	0.05
TCGA-50-6592-01	FALSE	TRUE	-0.24	1.46	0.34	0.89	0.36	1.34	TRUE	-0.24	0	0.06	0.02	-0.09
TCGA-55-7281-01	FALSE	TRUE	-0.24	1.11	0.4	0.38	-0.43	0.24	FALSE	1.85	-0.24	-0.09	0.08	-0.01
TCGA-44-A47B-01	FALSE	TRUE	-0.26	0.03	0.63	-0.13	-0.94	0.67	TRUE	-0.26	-0.44	-0.02	-0.03	-0.01
TCGA-44-2666-01	FALSE	TRUE	-0.26	-1.54	0.86	-1.07	0.56	-0.49	FALSE	-1.09	-0.26	-0.01	-0.07	0.04
TCGA-73-7498-01	FALSE	TRUE	-0.27	-1.16	0.27	-0.62	-1.26	-0.81	FALSE	1.05	-0.27	-0.11	0.01	0.09
TCGA-MP-A4TA-01	FALSE	TRUE	-0.28	0.69	0.6	0.48	-0.27	0.72	TRUE	-0.28	0.13	0.13	-0.08	-0.05
TCGA-97-7546-01	FALSE	TRUE	-0.28	-0.51	0.34	-0.11	1	0.41	FALSE	0.31	-0.28	-0.09	0.08	-0.01
TCGA-71-6725-01	FALSE	TRUE	-0.28	-1.74	0.38	-1.53	-0.99	-2.66	FALSE	-1.15	-0.28	0.03	-0.1	0.04
TCGA-69-7764-01	FALSE	TRUE	-0.28	-0.06	0.17	-0.14	-0.81	0.43	FALSE	-0.88	-0.28	0	-0.06	0.04
TCGA-44-2659-01	FALSE	TRUE	-0.3	0.59	0.4	0.61	-0.1	1.36	FALSE	0.88	-0.3	-0.09	0.05	0.01
TCGA-55-8203-01	FALSE	TRUE	-0.31	0.24	0.45	0.14	-0.06	0.72	FALSE	0.45	-0.31	0.02	-0.07	0.02
TCGA-NJ-A4YP-01	FALSE	TRUE	-0.35	0.66	0.8	0.08	-0.39	0.03	TRUE	-0.35	2.26	0.08	0.11	0.01
TCGA-J2-A4AG-01	FALSE	TRUE	-0.35	-0.17	0.41	0.05	0.25	-0.02	FALSE	1.56	-0.35	-0.06	0.04	-0.02
TCGA-05-5715-01	FALSE	TRUE	-0.36	-0.96	0.5	-0.76	-0.84	-0.64	FALSE	-0.03	-0.36	-0.07	0.02	0.02
TCGA-86-7953-01	FALSE	TRUE	-0.36	-0.08	0.31	-0.16	-0.71	-0.31	FALSE	-0.28	-0.36	0.02	-0.02	-0.03
TCGA-86-7714-01	FALSE	TRUE	-0.37	-1.06	0.62	-1	-0.77	-1.26	FALSE	-0.94	-0.37	-0.09	0.01	0.05
TCGA-55-7283-01	FALSE	TRUE	-0.37	0.17	0.61	0.1	-0.37	0.22	FALSE	-0.36	-0.37	0.01	-0.1	0.05
TCGA-NJ-A4YI-01	FALSE	TRUE	-0.37	-1.89	0.35	-1.11	1.6	-2	FALSE	0.71	-0.37	-0.05	0.01	0.01
TCGA-44-2656-01	FALSE	TRUE	-0.38	2.15	0.81	1.44	2.59	2.16	TRUE	-0.38	-3.26	-0.15	-0.08	-0.06
TCGA-64-1681-01	FALSE	TRUE	-0.4	0.66	0.15	0.15	-0.57	-1.6	FALSE	0.73	-0.4	-0.05	0.04	-0.02
TCGA-L9-A50W-01	FALSE	TRUE	-0.4	-0.37	0.14	-0.37	-1.42	-1.39	FALSE	1.24	-0.4	-0.05	-0.03	0.04
TCGA-55-5899-01	FALSE	TRUE	-0.41	0.64	0.44	0.32	-0.12	0.2	TRUE	-0.41	1.14	0.05	0.01	0.04
TCGA-55-6972-01	FALSE	TRUE	-0.41	-1.78	0.96	-1.55	-1.68	-1.1	FALSE	-2.74	-0.41	0.04	-0.2	0.1
TCGA-99-8033-01	FALSE	TRUE	-0.42	1.61	0.78	0.94	1.15	1.18	TRUE	-0.42	-0.01	0.11	-0.02	-0.1
TCGA-75-7025-01	FALSE	TRUE	-0.43	-0.6	0.25	-0.15	-0.66	0.01	FALSE	2.03	-0.43	-0.11	0.06	0.03
TCGA-69-8253-01	FALSE	TRUE	-0.45	-1.41	0.84	-0.71	-0.87	-0.84	FALSE	-0.22	-0.45	-0.01	-0.07	0.04
TCGA-55-6984-01	FALSE	TRUE	-0.46	-2.04	0.87	-1.09	-0.61	-1.04	FALSE	-0.01	-0.46	0.06	-0.1	0
TCGA-49-4514-01	FALSE	TRUE	-0.47	0.54	0.62	0.45	-1.1	0.9	TRUE	-0.47	-0.37	0.09	-0.16	0.02
TCGA-55-8085-01	FALSE	TRUE	-0.47	1.3	0.64	0.9	-0.23	1.08	TRUE	-0.47	-1.52	-0.01	-0.12	-0.02
TCGA-35-3615-01	FALSE	TRUE	-0.48	-0.23	0.97	-0.37	-0.7	-0.11	FALSE	-1.64	-0.48	-0.06	-0.08	0.08
TCGA-86-A4JF-01	FALSE	TRUE	-0.48	0.91	0.73	0.54	1.95	0.21	TRUE	-0.48	-1.3	0.05	-0.11	-0.07
TCGA-95-A4VK-01	FALSE	TRUE	-0.49	-0.28	0.3	-0.24	-0.66	0.28	FALSE	0.63	-0.49	0.02	-0.07	0.01
TCGA-44-3918-01	FALSE	TRUE	-0.54	2.29	0.75	1.18	3.09	1.43	TRUE	-0.54	-2.16	-0.12	0	-0.08
TCGA-97-7547-01	FALSE	TRUE	-0.55	-0.55	0.53	-0.3	-0.04	-0.67	FALSE	0.4	-0.55	-0.08	0.01	0.04
TCGA-78-8640-01	FALSE	TRUE	-0.57	0.07	0.45	-0.08	-0.5	-0.03	FALSE	-0.81	-0.57	0.08	-0.14	0
TCGA-49-AARQ-01	FALSE	TRUE	-0.58	0.73	0.46	0.33	-0.57	1.05	FALSE	-0.39	-0.58	0.08	-0.15	-0.01
TCGA-NJ-A4YG-01	FALSE	TRUE	-0.58	-0.21	0.71	-0.14	0.13	-0.58	FALSE	0.63	-0.58	-0.07	-0.01	0.03
TCGA-44-2655-01	FALSE	TRUE	-0.59	-0.75	0.93	-0.37	-0.76	-0.73	FALSE	-0.7	-0.59	-0.08	-0.04	0.07
TCGA-97-7941-01	FALSE	TRUE	-0.6	-0.93	0.42	-0.4	-1.06	-0.47	FALSE	1.88	-0.6	-0.06	-0.03	0.03
TCGA-05-4398-01	FALSE	TRUE	-0.62	0.84	0.49	0.43	2.89	0.1	FALSE	0.4	-0.62	0.01	0	-0.07
TCGA-78-7156-01	FALSE	TRUE	-0.65	-0.46	0.91	-0.78	-1.36	-0.8	FALSE	-2.01	-0.65	-0.03	-0.09	0.06
TCGA-55-A4DF-01	FALSE	TRUE	-0.67	1.44	0.56	0.68	1.53	0.88	TRUE	-0.67	-1.42	0.02	-0.11	-0.05
TCGA-55-1592-01	FALSE	TRUE	-0.69	-0.56	0.31	-0.6	-0.29	-1.07	FALSE	-0.95	-0.69	-0.06	-0.04	0.03
TCGA-75-5146-01	FALSE	TRUE	-0.69	-0.22	0.95	-0.15	-1.07	0.44	FALSE	-0.97	-0.69	-0.08	-0.07	0.07
TCGA-49-6767-01	FALSE	TRUE	-0.69	2.46	0.44	1.27	1.98	1.18	TRUE	-0.69	0.65	0.13	-0.03	-0.05
TCGA-L9-A5IP-01	FALSE	TRUE	-0.72	-1.01	0.67	-0.36	0.64	0.1	TRUE	-0.72	0.49	0.11	-0.03	-0.05
TCGA-69-8255-01	FALSE	TRUE	-0.74	1.7	0.87	1.1	0.27	2.25	TRUE	-0.74	-1.86	0.02	-0.21	0.01
TCGA-49-4486-01	FALSE	TRUE	-0.75	-0.96	1	-0.82	-1	-0.33	FALSE	-1.87	-0.75	-0.01	-0.16	0.09
TCGA-49-4494-01	FALSE	TRUE	-0.76	1.09	0.94	0.4	0.57	1.18	TRUE	-0.76	0.57	0.09	-0.05	0
TCGA-97-8177-01	FALSE	TRUE	-0.76	-0.27	0.7	0.16	-0.57	0.15	FALSE	1.25	-0.76	-0.14	0.07	0
TCGA-50-8460-01	FALSE	TRUE	-0.77	-0.73	0.72	0.11	-0.21	0.19	FALSE	2.08	-0.77	-0.1	-0.03	0.05
TCGA-55-7724-01	FALSE	TRUE	-0.77	1.11	0.58	0.3	0.57	0.6	TRUE	-0.77	-0.59	-0.06	0.01	0
TCGA-49-4506-01	FALSE	TRUE	-0.77	1.22	1	1.08	-0.23	2.87	TRUE	-0.77	-0.63	0.05	-0.12	-0.01
TCGA-75-6206-01	FALSE	TRUE	-0.78	-0.86	0.37	-0.58	-0.96	-0.98	FALSE	-0.33	-0.78	-0.15	0.08	0.01
TCGA-86-8280-01	FALSE	TRUE	-0.79	0.96	0.3	0.6	0.24	0.06	FALSE	2.71	-0.79	-0.14	0.06	0.02
TCGA-44-2662-01	FALSE	TRUE	-0.8	-0.22	0.5	-0.37	2.18	-1.37	FALSE	-0.95	-0.8	-0.04	0.04	-0.07
TCGA-78-8655-01	FALSE	TRUE	-0.8	0.49	0.52	0.34	-0.05	0.8	FALSE	1.14	-0.8	-0.06	-0.03	0.01
TCGA-99-7458-01	FALSE	TRUE	-0.82	0.75	0.61	0.74	1.89	1.23	FALSE	0.96	-0.82	-0.11	0.05	0
TCGA-55-A492-01	FALSE	TRUE	-0.82	-1.25	0.87	-0.67	-1.34	-0.87	FALSE	-0.06	-0.82	-0.05	-0.11	0.08
TCGA-62-8397-01	FALSE	TRUE	-0.84	-2	0.87	-0.73	-0.46	-1.07	FALSE	0.58	-0.84	-0.11	-0.04	0.07
TCGA-NJ-A55A-01	FALSE	TRUE	-0.84	-0.35	0.28	-0.09	-0.06	0.08	FALSE	1.67	-0.84	-0.08	-0.02	0.03
TCGA-95-8039-01	FALSE	TRUE	-0.87	-0.01	0.29	0.08	0.58	-0.77	FALSE	1.67	-0.87	-0.07	-0.04	0.02
TCGA-97-8175-01	FALSE	TRUE	-0.87	-0.54	0.59	-0.34	1.48	-1.43	FALSE	-0.37	-0.87	0.01	-0.08	-0.02
TCGA-44-6147-01	FALSE	TRUE	-0.88	-0.07	0.17	-0.45	-0.8	-0.39	FALSE	-0.16	-0.88	-0.09	0.01	0.01
TCGA-78-7143-01	FALSE	TRUE	-0.89	-0.45	0.39	-0.69	-0.04	-1.1	FALSE	-0.85	-0.89	0.04	-0.14	0.01
TCGA-49-AAQV-01	FALSE	TRUE	-0.89	0.15	0.53	0.01	0.5	0.04	FALSE	0.38	-0.89	0.05	-0.13	-0.02
TCGA-78-7148-01	FALSE	TRUE	-0.91	-0.23	0.68	-0.12	-0.88	0.8	TRUE	-0.91	0.11	0.05	-0.05	0.01
TCGA-78-7152-01	FALSE	TRUE	-0.92	-0.28	0.87	0.05	-0.9	0.68	FALSE	0.37	-0.92	-0.02	-0.11	0.04
TCGA-62-A470-01	FALSE	TRUE	-0.92	-1.03	0.53	-1.14	-0.4	-1.29	FALSE	-1.71	-0.92	-0.03	-0.12	0.06
TCGA-55-A4DG-01	FALSE	TRUE	-0.93	-0.41	0.32	-0.22	-0.6	0.4	FALSE	-0.16	-0.93	-0.06	-0.08	0.05
TCGA-05-4249-01	FALSE	TRUE	-0.93	-0.42	0.36	-0.27	-0.17	-0.64	FALSE	0.17	-0.93	-0.1	-0.03	0.05
TCGA-50-5066-01	FALSE	TRUE	-0.94	2.15	0.99	1.24	0.77	2.87	TRUE	-0.94	0.42	0.01	0.02	0
TCGA-50-5068-01	FALSE	TRUE	-0.94	2.21	1	0.95	-0.04	2.01	TRUE	-0.94	-0.69	-0.05	-0.04	0.02
TCGA-55-8514-01	FALSE	TRUE	-0.96	-0.71	0.48	-0.53	0.11	-1.58	FALSE	0.89	-0.96	-0.02	-0.08	0
TCGA-38-4632-01	FALSE	TRUE	-0.97	0.71	0.92	0.4	1.32	0.86	TRUE	-0.97	0.39	0.03	-0.03	0.02
TCGA-50-6597-01	FALSE	TRUE	-0.97	0.79	0.53	0.83	-0.02	0.51	FALSE	1.09	-0.97	-0.03	-0.07	0.01
TCGA-78-7536-01	FALSE	TRUE	-0.99	0.77	0.55	-0.11	-0.64	-0.1	FALSE	-2.4	-0.99	0.05	-0.15	0
TCGA-49-AAR0-01	FALSE	TRUE	-1.03	-0.04	0.37	0.2	-0.42	-0.02	FALSE	2.2	-1.03	-0.04	-0.09	0.03
TCGA-55-7903-01	FALSE	TRUE	-1.03	0.99	0.79	0.39	1.91	0.39	TRUE	-1.03	-1.06	0.07	-0.15	-0.03
TCGA-55-7727-01	FALSE	TRUE	-1.05	0.64	0.77	0.03	0.57	0.29	FALSE	-2.31	-1.05	0	-0.11	0
TCGA-50-7109-01	FALSE	TRUE	-1.07	0.95	0.52	0.27	-0.67	0.63	TRUE	-1.07	0.03	0.02	-0.01	0
TCGA-75-7031-01	FALSE	TRUE	-1.07	0.99	0.66	0.66	-0.17	0.98	TRUE	-1.07	-1.52	-0.01	-0.14	0
TCGA-49-AAR2-01	FALSE	TRUE	-1.09	-0.42	0.51	0.02	-1.19	0.16	FALSE	1.33	-1.09	0.03	-0.17	0.02
TCGA-73-7499-01	FALSE	TRUE	-1.09	2.59	0.84	1.35	0.34	2.39	TRUE	-1.09	-0.88	0.02	-0.11	-0.01
TCGA-44-3919-01	FALSE	TRUE	-1.1	1.22	0.43	0.78	1.1	1.04	FALSE	1.91	-1.1	-0.08	0	-0.02
TCGA-78-7163-01	FALSE	TRUE	-1.1	-0.29	0.93	-0.01	0.76	0.09	FALSE	-1.1	-1.1	0.02	-0.14	0.01
TCGA-69-A59K-01	FALSE	TRUE	-1.12	0.31	0.64	0.35	3.35	0.4	FALSE	0.46	-1.12	-0.01	-0.07	-0.02
TCGA-97-A4M5-01	FALSE	TRUE	-1.17	-0.5	0.34	-0.26	0	-0.92	FALSE	2.02	-1.17	-0.12	0.01	0.01
TCGA-05-4395-01	FALSE	TRUE	-1.17	0.4	0.93	0.25	0.26	0.04	TRUE	-1.17	0.69	0.14	-0.06	-0.03
TCGA-MP-A4T7-01	FALSE	TRUE	-1.17	-0.56	0.77	-0.35	-0.56	-0.69	FALSE	0.37	-1.17	0.02	-0.11	-0.02
TCGA-44-6146-01	FALSE	TRUE	-1.18	-1.58	0.69	-1.28	-0.78	-1.2	FALSE	-0.9	-1.18	-0.06	-0.05	0.01
TCGA-55-8512-01	FALSE	TRUE	-1.18	-2.09	0.6	-1.25	-0.67	0.08	FALSE	1.15	-1.18	-0.08	-0.04	0.02
TCGA-62-A472-01	FALSE	TRUE	-1.2	0.4	0.74	0.15	1.52	0.7	FALSE	-0.85	-1.2	0.03	-0.14	-0.02
TCGA-67-4679-01	FALSE	TRUE	-1.21	-0.84	0.53	-0.44	-0.06	0.02	FALSE	0.34	-1.21	-0.14	-0.02	0.05
TCGA-49-AARR-01	FALSE	TRUE	-1.26	-1.14	0.36	-0.21	0.29	0.38	FALSE	2.47	-1.26	-0.11	0.02	-0.01
TCGA-44-A47A-01	FALSE	TRUE	-1.27	-0.05	0.59	-0.08	0.27	-0.66	FALSE	0.72	-1.27	-0.04	-0.11	0.03
TCGA-55-A48X-01	FALSE	TRUE	-1.28	-0.13	0.22	0.16	0.08	0.35	FALSE	2.59	-1.28	-0.08	-0.06	0.03
TCGA-67-3770-01	FALSE	TRUE	-1.29	0.98	0.99	0.39	-0.32	0.3	FALSE	-0.67	-1.29	-0.1	-0.06	0.04
TCGA-73-4677-01	FALSE	TRUE	-1.3	-0.7	0.95	-0.17	-0.32	0.31	FALSE	-1.05	-1.3	-0.11	-0.06	0.06
TCGA-55-7573-01	FALSE	TRUE	-1.31	0.11	0.28	-0.08	-0.56	-0.33	FALSE	1.66	-1.31	-0.15	0.02	0.02
TCGA-75-6212-01	FALSE	TRUE	-1.32	-0.61	0.88	-0.09	-0.03	-1.2	FALSE	0.6	-1.32	-0.14	-0.04	0.06
TCGA-97-8172-01	FALSE	TRUE	-1.33	-0.57	0.28	-0.06	-0.75	0.42	FALSE	2.57	-1.33	-0.17	0.02	0.04
TCGA-67-3774-01	FALSE	TRUE	-1.35	0.46	0.69	0.3	-0.3	-0.17	FALSE	1.21	-1.35	-0.11	0	-0.01
TCGA-55-6543-01	FALSE	TRUE	-1.36	-0.06	0.75	-0.22	0.75	-0.96	FALSE	0.67	-1.36	-0.11	0.03	-0.03
TCGA-62-A46R-01	FALSE	TRUE	-1.37	-0.48	0.57	-0.31	0.44	0.85	FALSE	-1.02	-1.37	-0.06	-0.08	0.01
TCGA-73-4662-01	FALSE	TRUE	-1.4	-0.14	0.63	0.24	1.02	0.47	FALSE	0.37	-1.4	-0.1	-0.04	0
TCGA-80-5611-01	FALSE	TRUE	-1.42	1.93	0.76	0.83	0.21	-0.51	FALSE	-1.33	-1.42	0.01	-0.1	-0.05
TCGA-05-4244-01	FALSE	TRUE	-1.43	-0.97	0.55	-0.61	1.65	-0.5	FALSE	-0.79	-1.43	-0.01	-0.1	-0.03
TCGA-97-A4M7-01	FALSE	TRUE	-1.46	0.22	0.12	0.37	0.4	-0.09	FALSE	2.4	-1.46	-0.12	-0.02	0.01
TCGA-93-A4JP-01	FALSE	TRUE	-1.47	0.4	0.21	-0.11	0.3	-1.35	FALSE	0.72	-1.47	-0.09	-0.02	-0.02
TCGA-49-4488-01	FALSE	TRUE	-1.47	0.83	0.97	0.46	0.91	1.38	TRUE	-1.47	0.05	0.03	-0.05	0.01
TCGA-64-1676-01	FALSE	TRUE	-1.48	1.51	0.99	0.99	2.66	1.53	TRUE	-1.48	0.05	-0.01	0.01	0
TCGA-69-7974-01	FALSE	TRUE	-1.52	0.98	0.48	0.61	2.29	0.04	FALSE	1.38	-1.52	-0.05	-0.04	-0.04
TCGA-38-4625-01	FALSE	TRUE	-1.52	1.14	0.91	0.7	3.76	0.44	TRUE	-1.52	1.34	0.15	-0.01	-0.04
TCGA-50-8457-01	FALSE	TRUE	-1.52	-0.12	0.4	0.31	-0.64	0.78	FALSE	2.87	-1.52	-0.17	0.01	0.04
TCGA-67-6216-01	FALSE	TRUE	-1.66	-0.43	0.9	0.13	0.72	0.38	FALSE	1.02	-1.66	-0.08	-0.08	0
TCGA-55-7725-01	FALSE	TRUE	-1.67	1.27	0.85	0.53	1.02	0.66	TRUE	-1.67	-2.7	-0.09	-0.16	0
TCGA-86-8669-01	FALSE	TRUE	-1.7	-0.46	0.32	-0.07	-0.2	-0.17	FALSE	0.02	-1.7	-0.08	-0.09	0.02
TCGA-67-6217-01	FALSE	TRUE	-1.7	0.48	0.48	0.4	-0.3	0.94	FALSE	1.23	-1.7	-0.14	-0.04	0.02
TCGA-62-A46S-01	FALSE	TRUE	-1.71	-0.17	0.44	-0.33	-0.39	-0.35	FALSE	-0.3	-1.71	-0.07	-0.09	0.02
TCGA-97-A4M1-01	FALSE	TRUE	-1.74	-0.64	0.5	-0.29	0.05	-0.42	FALSE	1.4	-1.74	-0.14	-0.07	0.05
TCGA-95-7947-01	FALSE	TRUE	-1.79	0.58	0.45	0.14	0.12	-0.01	FALSE	-0.95	-1.79	0	-0.16	-0.01
TCGA-67-6215-01	FALSE	TRUE	-1.8	-0.98	0.88	-0.89	-0.69	-1.6	FALSE	-0.99	-1.8	-0.05	-0.15	0.04
TCGA-05-4384-01	FALSE	TRUE	-1.84	-1.3	0.49	-0.92	-0.84	-1.2	FALSE	0.29	-1.84	-0.16	-0.03	0.03
TCGA-55-6970-01	FALSE	TRUE	-1.84	0.91	0.79	0.39	0.62	0.25	FALSE	-1.41	-1.84	-0.05	-0.09	-0.02
TCGA-97-A4M6-01	FALSE	TRUE	-1.89	1.09	0.3	0.74	0.45	-0.01	FALSE	2.4	-1.89	-0.13	0.01	-0.05
TCGA-44-7659-01	FALSE	TRUE	-1.91	-1.15	0.8	-0.68	0.03	-0.79	FALSE	0.02	-1.91	-0.09	-0.1	0.01
TCGA-44-3917-01	FALSE	TRUE	-1.92	0.57	0.74	-0.57	0.14	0.33	TRUE	-1.92	-1.24	-0.03	-0.12	0.03
TCGA-05-4403-01	FALSE	TRUE	-1.93	0.17	0.96	0.16	-0.18	-0.47	FALSE	1.68	-1.93	-0.11	-0.05	-0.01
TCGA-38-A44F-01	FALSE	TRUE	-1.97	0.63	0.59	0.4	-0.06	0.06	FALSE	2.83	-1.97	-0.12	-0.03	-0.02
TCGA-86-8056-01	FALSE	TRUE	-1.99	-0.75	0.38	-0.73	-0.27	-0.71	FALSE	-0.44	-1.99	-0.12	-0.06	0.01
TCGA-O1-A52J-01	FALSE	TRUE	-2.04	-0.86	0.26	-0.13	-0.25	-1.11	FALSE	1.52	-2.04	-0.14	-0.05	0.01
TCGA-35-5375-01	FALSE	TRUE	-2.04	1.48	0.96	0.74	0.95	1.63	TRUE	-2.04	0.91	0.07	-0.02	0.02
TCGA-05-5423-01	FALSE	TRUE	-2.05	0.23	0.96	0.17	-0.09	0.39	FALSE	-0.67	-2.05	-0.13	-0.09	0.03
TCGA-78-7540-01	FALSE	TRUE	-2.08	-1.63	0.72	-0.77	-0.38	-1.12	FALSE	0.82	-2.08	-0.07	-0.12	0
TCGA-38-4626-01	FALSE	TRUE	-2.11	-0.42	0.62	-0.03	1.02	-0.22	FALSE	1.86	-2.11	-0.24	0.12	-0.05
TCGA-05-4415-01	FALSE	TRUE	-2.18	0.46	0.9	0.1	0.12	0.79	TRUE	-2.18	1.38	0.18	-0.04	-0.02
TCGA-NJ-A55O-01	FALSE	TRUE	-2.24	-0.51	0.63	-0.37	0.8	-0.97	FALSE	1.11	-2.24	-0.1	-0.11	0.01
TCGA-44-5645-01	FALSE	TRUE	-2.25	-0.4	0.35	-0.34	-0.18	-0.89	FALSE	0.28	-2.25	-0.17	-0.07	0.05
TCGA-91-8497-01	FALSE	TRUE	-2.27	-1.05	0.36	-0.07	-0.3	-0.49	FALSE	3.56	-2.27	-0.19	-0.05	0.05
TCGA-55-7284-01	FALSE	TRUE	-2.27	-0.54	0.36	-0.18	0.07	0.08	FALSE	1.52	-2.27	-0.14	-0.03	-0.03
TCGA-97-8552-01	FALSE	TRUE	-2.28	-0.88	0.39	-0.29	-0.52	-0.88	FALSE	2.46	-2.28	-0.18	-0.06	0.04
TCGA-86-7954-01	FALSE	TRUE	-2.33	2.48	0.04	1.06	0.71	0.72	FALSE	0.68	-2.33	-0.07	-0.05	-0.09
TCGA-64-1677-01	FALSE	TRUE	-2.38	1.39	0.96	0.54	0.95	0.69	TRUE	-2.38	0.25	0.15	-0.16	0.01
TCGA-69-8254-01	FALSE	TRUE	-2.41	0.23	0.49	0.23	0.12	-0.37	FALSE	1.29	-2.41	-0.1	-0.1	-0.02
TCGA-MP-A4SW-01	FALSE	TRUE	-2.46	-0.71	0.64	-0.19	-0.01	-0.56	FALSE	1.8	-2.46	-0.11	-0.11	0
TCGA-91-6849-01	FALSE	TRUE	-2.48	-0.55	0.82	0.08	-0.71	0.4	FALSE	0.38	-2.48	-0.19	-0.03	0
TCGA-MP-A4T6-01	FALSE	TRUE	-2.5	-0.31	0.22	0.01	-0.56	-0.3	FALSE	1.61	-2.5	-0.05	-0.19	0.01
TCGA-86-A456-01	FALSE	TRUE	-2.67	0.04	0.61	0.15	1.39	-0.51	FALSE	0.82	-2.67	-0.13	-0.02	-0.1
TCGA-62-A46Y-01	FALSE	TRUE	-2.74	0.28	0.72	0.22	1.57	0.29	FALSE	0.54	-2.74	-0.1	-0.17	0.01
TCGA-55-8621-01	FALSE	TRUE	-2.86	0.78	0.46	0.73	1.33	-0.05	FALSE	3.74	-2.86	-0.21	0.01	-0.04
TCGA-91-8496-01	FALSE	TRUE	-2.9	-0.52	0.98	-0.05	0.51	0.09	FALSE	-0.01	-2.9	-0.2	-0.11	0.04
TCGA-MP-A4TH-01	FALSE	TRUE	-2.91	0.02	0.35	0.47	-0.11	0.76	FALSE	3.28	-2.91	-0.2	-0.1	0.04
TCGA-55-8206-01	FALSE	TRUE	-3.11	-1.28	0.22	-0.52	-0.32	-1.45	FALSE	1.36	-3.11	-0.26	-0.05	0.04
TCGA-J2-A4AE-01	FALSE	TRUE	-3.15	-0.08	0.77	-0.01	0.34	-0.06	FALSE	0.25	-3.15	-0.09	-0.17	-0.03
TCGA-97-A4M0-01	FALSE	TRUE	-3.23	0.26	0.46	0.52	0.37	1.03	FALSE	1.33	-3.23	-0.12	-0.14	-0.03
TCGA-05-4422-01	FALSE	TRUE	-3.23	0.98	0.88	0.76	-0.22	1.92	FALSE	0.08	-3.23	-0.1	-0.22	0.03
TCGA-91-A4BD-01	FALSE	TRUE	-3.53	-0.41	0.96	-0.27	-0.36	-0.92	FALSE	0.74	-3.53	-0.14	-0.22	0.02
TCGA-75-6203-01	FALSE	TRUE	-3.54	0.05	0.63	0.54	0.37	-0.01	FALSE	2.31	-3.54	-0.27	-0.03	-0.01
TCGA-55-8513-01	FALSE	TRUE	-3.65	-0.51	0.46	-0.24	0.42	-1.28	FALSE	2.69	-3.65	-0.24	-0.06	-0.03
TCGA-69-8453-01	FALSE	TRUE	-3.74	0.62	0.58	0.67	0.24	0.39	FALSE	3.17	-3.74	-0.2	-0.07	-0.06
TCGA-05-4433-01	FALSE	TRUE	-3.93	0.45	0.54	0.43	-0.18	0.58	FALSE	1.51	-3.93	-0.14	-0.16	-0.05
TCGA-L4-A4E6-01	FALSE	TRUE	-4.22	0.21	0.45	0.37	0.56	-0.32	FALSE	2.98	-4.22	-0.34	-0.01	-0.02
TCGA-97-A4M2-01	FALSE	TRUE	-4.62	0.35	0.55	0.52	0.7	0.65	FALSE	3.16	-4.62	-0.3	-0.11	0
TCGA-55-7728-01	FALSE	TRUE	-4.84	-0.06	0.41	0.31	0.57	0.15	FALSE	3.33	-4.84	-0.21	-0.18	-0.04
